# Supplementary material for: Metal to non-metal sites of metallic sulfides switching products from CO to CH4 for photocatalytic CO2 reduction
Source: Nat Commun. 2023 Oct 4;14:6168. doi: 10.1038/s41467-023-41943-x (PMC10550947; doi:10.1038/s41467-023-41943-x)
Supplement: Supplementary file 3 — Source data [file 41467_2023_41943_MOESM3_ESM.xlsx]

## Sheet: Figure 1a
	XRD		XRD		XRD		XRD
	In2S3		SnS2		Cu2S		CuInSnS4-180
2Theta	Intensity	2Theta	Intensity	2Theta	Intensity	2Theta	Intensity
5	19	5	11	5	0	5	14
5.01287	14	5.01287	11	5.01287	0	5.01287	13
5.02574	22	5.02574	17	5.02574	0	5.02574	7
5.03861	26	5.03861	16	5.03861	0	5.03861	8
5.05148	16	5.05148	14	5.05148	4.25	5.05148	12
5.06435	10	5.06435	16	5.06435	3.25	5.06435	19
5.07723	12	5.07723	23	5.07723	2.75	5.07723	13
5.0901	15	5.0901	12	5.0901	0.75	5.0901	7
5.10297	20	5.10297	4	5.10297	0	5.10297	15
5.11584	9	5.11584	11	5.11584	1.5	5.11584	15
5.12871	10	5.12871	15	5.12871	0	5.12871	10
5.14158	22	5.14158	22	5.14158	0.25	5.14158	19
5.15445	24	5.15445	11	5.15445	0	5.15445	15
5.16732	21	5.16732	16	5.16732	7	5.16732	15
5.18019	17	5.18019	20	5.18019	5.75	5.18019	10
5.19306	18	5.19306	18	5.19306	4.25	5.19306	11
5.20593	14	5.20593	16	5.20593	5.25	5.20593	10
5.2188	18	5.2188	15	5.2188	3.75	5.2188	14
5.23168	16	5.23168	8	5.23168	0.5	5.23168	14
5.24455	13	5.24455	19	5.24455	1.25	5.24455	13
5.25742	16	5.25742	20	5.25742	0	5.25742	12
5.27029	17	5.27029	10	5.27029	4.75	5.27029	14
5.28316	22	5.28316	10	5.28316	0	5.28316	16
5.29603	18	5.29603	14	5.29603	2.5	5.29603	16
5.3089	13	5.3089	24	5.3089	0.5	5.3089	14
5.32177	26	5.32177	12	5.32177	2	5.32177	12
5.33464	14	5.33464	11	5.33464	2.25	5.33464	18
5.34751	10	5.34751	13	5.34751	0	5.34751	9
5.36038	12	5.36038	11	5.36038	4.25	5.36038	9
5.37325	18	5.37325	11	5.37325	0	5.37325	13
5.38613	16	5.38613	15	5.38612	0	5.38612	7
5.399	16	5.399	7	5.399	3	5.399	17
5.41187	17	5.41187	9	5.41187	0	5.41187	21
5.42474	22	5.42474	15	5.42474	6.5	5.42474	14
5.43761	16	5.43761	13	5.43761	1.25	5.43761	14
5.45048	17	5.45048	15	5.45048	6.25	5.45048	6
5.46335	6	5.46335	12	5.46335	2	5.46335	12
5.47622	21	5.47622	17	5.47622	0	5.47622	11
5.48909	20	5.48909	19	5.48909	6.25	5.48909	9
5.50196	11	5.50196	18	5.50196	0.25	5.50196	10
5.51483	19	5.51483	12	5.51483	3	5.51483	8
5.5277	16	5.5277	19	5.5277	0	5.5277	12
5.54058	8	5.54058	15	5.54058	0.25	5.54058	2
5.55345	18	5.55345	22	5.55345	3.75	5.55345	11
5.56632	11	5.56632	18	5.56632	0	5.56632	12
5.57919	17	5.57919	13	5.57919	0	5.57919	15
5.59206	20	5.59206	11	5.59206	2.75	5.59206	8
5.60493	10	5.60493	15	5.60493	0.5	5.60493	12
5.6178	11	5.6178	10	5.6178	3.75	5.6178	16
5.63067	13	5.63067	12	5.63067	1	5.63067	10
5.64354	14	5.64354	14	5.64354	3.5	5.64354	10
5.65641	21	5.65641	14	5.65641	2.75	5.65641	7
5.66928	14	5.66928	9	5.66928	3.5	5.66928	12
5.68215	12	5.68215	9	5.68215	7.75	5.68215	8
5.69503	13	5.69503	10	5.69503	0.5	5.69503	15
5.7079	17	5.7079	16	5.7079	2.25	5.7079	11
5.72077	9	5.72077	13	5.72077	0	5.72077	8
5.73364	11	5.73364	14	5.73364	3.5	5.73364	6
5.74651	19	5.74651	14	5.74651	2.25	5.74651	16
5.75938	15	5.75938	11	5.75938	2.5	5.75938	12
5.77225	16	5.77225	23	5.77225	1.75	5.77225	7
5.78512	20	5.78512	13	5.78512	0	5.78512	13
5.79799	23	5.79799	13	5.79799	10.75	5.79799	14
5.81086	12	5.81086	16	5.81086	6.75	5.81086	7
5.82373	15	5.82373	15	5.82373	2.25	5.82373	20
5.8366	15	5.8366	15	5.83661	5.25	5.83661	22
5.84948	23	5.84948	18	5.84948	4.25	5.84948	14
5.86235	11	5.86235	20	5.86235	1.5	5.86235	15
5.87522	19	5.87522	12	5.87522	1	5.87522	6
5.88809	14	5.88809	7	5.88809	0	5.88809	14
5.90096	21	5.90096	12	5.90096	4.5	5.90096	17
5.91383	19	5.91383	17	5.91383	0	5.91383	14
5.9267	19	5.9267	16	5.9267	0	5.9267	15
5.93957	19	5.93957	15	5.93957	3.25	5.93957	8
5.95244	10	5.95244	12	5.95244	2.75	5.95244	12
5.96531	15	5.96531	13	5.96531	3.5	5.96531	10
5.97818	15	5.97818	12	5.97818	2.75	5.97818	18
5.99105	17	5.99105	10	5.99106	0.75	5.99106	11
6.00393	14	6.00393	19	6.00392	0.75	6.00392	13
6.0168	19	6.0168	10	6.0168	1	6.0168	14
6.02967	16	6.02967	13	6.02967	0.75	6.02967	16
6.04254	15	6.04254	14	6.04254	0	6.04254	15
6.05541	14	6.05541	12	6.05541	5.5	6.05541	12
6.06828	17	6.06828	14	6.06828	2.75	6.06828	17
6.08115	18	6.08115	11	6.08115	1	6.08115	11
6.09402	11	6.09402	9	6.09402	5	6.09402	13
6.10689	17	6.10689	13	6.10689	0.25	6.10689	9
6.11976	18	6.11976	20	6.11976	0.75	6.11976	11
6.13263	17	6.13263	13	6.13263	4.5	6.13263	23
6.1455	15	6.1455	9	6.14551	5	6.14551	11
6.15838	19	6.15838	18	6.15838	2.25	6.15838	11
6.17125	13	6.17125	17	6.17125	0.5	6.17125	9
6.18412	17	6.18412	16	6.18412	0	6.18412	15
6.19699	11	6.19699	19	6.19699	4	6.19699	16
6.20986	16	6.20986	10	6.20986	7	6.20986	11
6.22273	16	6.22273	11	6.22273	2.5	6.22273	10
6.2356	9	6.2356	11	6.2356	3.5	6.2356	8
6.24847	19	6.24847	16	6.24847	2	6.24847	12
6.26134	10	6.26134	13	6.26134	4.5	6.26134	6
6.27421	10	6.27421	13	6.27421	2	6.27421	12
6.28708	23	6.28708	17	6.28708	0	6.28708	14
6.29995	17	6.29995	15	6.29995	0	6.29995	14
6.31283	11	6.31283	13	6.31283	3.5	6.31283	10
6.3257	11	6.3257	15	6.3257	5.25	6.3257	8
6.33857	14	6.33857	7	6.33857	0	6.33857	13
6.35144	22	6.35144	20	6.35144	4.75	6.35144	12
6.36431	18	6.36431	20	6.36431	2.5	6.36431	8
6.37718	12	6.37718	15	6.37718	8.25	6.37718	17
6.39005	20	6.39005	14	6.39005	3.25	6.39005	17
6.40292	17	6.40292	14	6.40292	4.25	6.40292	9
6.41579	11	6.41579	17	6.41579	1.5	6.41579	21
6.42866	21	6.42866	10	6.42866	2.25	6.42866	10
6.44153	12	6.44153	16	6.44153	3.25	6.44153	10
6.4544	9	6.4544	18	6.45441	2.25	6.45441	13
6.46728	15	6.46728	13	6.46728	2.25	6.46728	13
6.48015	13	6.48015	17	6.48015	3.25	6.48015	12
6.49302	15	6.49302	14	6.49302	5.75	6.49302	15
6.50589	15	6.50589	10	6.50589	0.5	6.50589	12
6.51876	13	6.51876	10	6.51876	1.75	6.51876	11
6.53163	13	6.53163	20	6.53163	3	6.53163	11
6.5445	15	6.5445	8	6.5445	3.5	6.5445	13
6.55737	7	6.55737	24	6.55737	3.25	6.55737	11
6.57024	13	6.57024	13	6.57024	0	6.57024	10
6.58311	17	6.58311	11	6.58311	7.5	6.58311	12
6.59598	20	6.59598	16	6.59598	8	6.59598	7
6.60886	21	6.60886	12	6.60886	0.75	6.60886	8
6.62173	10	6.62173	8	6.62173	1.5	6.62173	3
6.6346	18	6.6346	15	6.6346	0.25	6.6346	13
6.64747	11	6.64747	10	6.64747	7.25	6.64747	12
6.66034	12	6.66034	17	6.66034	2.5	6.66034	10
6.67321	15	6.67321	11	6.67321	2.5	6.67321	10
6.68608	15	6.68608	14	6.68608	2.5	6.68608	16
6.69895	19	6.69895	11	6.69895	11	6.69895	12
6.71182	14	6.71182	10	6.71182	3.25	6.71182	12
6.72469	18	6.72469	16	6.72469	1.5	6.72469	7
6.73756	13	6.73756	11	6.73756	6.5	6.73756	18
6.75043	14	6.75043	11	6.75043	2.5	6.75043	15
6.76331	19	6.76331	12	6.7633	9.5	6.7633	10
6.77618	17	6.77618	15	6.77618	4.75	6.77618	20
6.78905	9	6.78905	10	6.78905	6.75	6.78905	11
6.80192	14	6.80192	15	6.80192	2.75	6.80192	10
6.81479	22	6.81479	15	6.81479	3.25	6.81479	11
6.82766	14	6.82766	15	6.82766	1	6.82766	17
6.84053	11	6.84053	12	6.84053	0.25	6.84053	15
6.8534	9	6.8534	11	6.8534	3.5	6.8534	5
6.86627	15	6.86627	17	6.86627	0.75	6.86627	5
6.87914	8	6.87914	11	6.87914	0.75	6.87914	22
6.89201	12	6.89201	16	6.89201	4.5	6.89201	16
6.90488	13	6.90488	11	6.90488	1.5	6.90488	10
6.91776	9	6.91776	14	6.91775	6.75	6.91775	20
6.93063	24	6.93063	18	6.93063	1	6.93063	15
6.9435	21	6.9435	8	6.9435	5	6.9435	11
6.95637	14	6.95637	8	6.95637	3.25	6.95637	12
6.96924	12	6.96924	10	6.96924	1	6.96924	21
6.98211	17	6.98211	18	6.98211	6.75	6.98211	18
6.99498	13	6.99498	10	6.99498	2.5	6.99498	15
7.00785	9	7.00785	8	7.00785	7.5	7.00785	11
7.02072	9	7.02072	7	7.02072	1	7.02072	16
7.03359	16	7.03359	9	7.03359	7	7.03359	11
7.04646	13	7.04646	18	7.04646	1.75	7.04646	11
7.05933	11	7.05933	8	7.05933	4.25	7.05933	18
7.07221	14	7.07221	12	7.07221	4.75	7.07221	14
7.08508	12	7.08508	5	7.08508	7.75	7.08508	14
7.09795	5	7.09795	10	7.09795	0	7.09795	21
7.11082	18	7.11082	12	7.11082	0.5	7.11082	15
7.12369	17	7.12369	13	7.12369	9	7.12369	19
7.13656	13	7.13656	24	7.13656	0	7.13656	13
7.14943	20	7.14943	11	7.14943	4	7.14943	13
7.1623	13	7.1623	7	7.1623	6.25	7.1623	10
7.17517	10	7.17517	9	7.17517	7.25	7.17517	12
7.18804	19	7.18804	15	7.18804	0	7.18804	7
7.20091	14	7.20091	7	7.20091	0	7.20091	14
7.21378	7	7.21378	14	7.21378	1.75	7.21378	12
7.22666	6	7.22666	14	7.22666	5.75	7.22666	25
7.23953	10	7.23953	9	7.23953	0	7.23953	16
7.2524	15	7.2524	8	7.2524	5	7.2524	14
7.26527	15	7.26527	13	7.26527	7.25	7.26527	13
7.27814	14	7.27814	8	7.27814	3.25	7.27814	17
7.29101	17	7.29101	10	7.29101	1.5	7.29101	13
7.30388	14	7.30388	11	7.30388	6.75	7.30388	10
7.31675	17	7.31675	18	7.31675	6	7.31675	13
7.32962	11	7.32962	6	7.32962	4	7.32962	11
7.34249	18	7.34249	8	7.34249	1.5	7.34249	15
7.35536	11	7.35536	11	7.35536	5	7.35536	12
7.36823	10	7.36823	8	7.36824	3.5	7.36824	12
7.38111	9	7.38111	15	7.3811	5.75	7.3811	8
7.39398	15	7.39398	8	7.39398	2.5	7.39398	15
7.40685	18	7.40685	11	7.40685	1.5	7.40685	11
7.41972	20	7.41972	16	7.41972	3	7.41972	19
7.43259	12	7.43259	15	7.43259	0.75	7.43259	13
7.44546	18	7.44546	9	7.44546	7	7.44546	19
7.45833	14	7.45833	11	7.45833	2.75	7.45833	6
7.4712	16	7.4712	6	7.4712	2.25	7.4712	10
7.48407	15	7.48407	13	7.48407	6.75	7.48407	21
7.49694	18	7.49694	27	7.49694	6.25	7.49694	19
7.50981	17	7.50981	12	7.50981	5	7.50981	7
7.52268	13	7.52268	10	7.52269	4.25	7.52269	10
7.53556	7	7.53556	13	7.53556	0.25	7.53556	13
7.54843	11	7.54843	8	7.54843	5.25	7.54843	9
7.5613	12	7.5613	16	7.5613	2.75	7.5613	8
7.57417	19	7.57417	14	7.57417	3.5	7.57417	18
7.58704	10	7.58704	15	7.58704	4.5	7.58704	11
7.59991	18	7.59991	13	7.59991	2.75	7.59991	13
7.61278	15	7.61278	12	7.61278	0.75	7.61278	12
7.62565	14	7.62565	12	7.62565	3	7.62565	13
7.63852	12	7.63852	16	7.63852	4.25	7.63852	11
7.65139	6	7.65139	11	7.65139	8.25	7.65139	7
7.66426	8	7.66426	15	7.66426	4.25	7.66426	6
7.67713	12	7.67713	13	7.67713	3.75	7.67713	14
7.69001	11	7.69001	11	7.69001	3.5	7.69001	7
7.70288	15	7.70288	8	7.70288	5.5	7.70288	8
7.71575	16	7.71575	7	7.71575	6.5	7.71575	11
7.72862	17	7.72862	12	7.72862	2	7.72862	12
7.74149	12	7.74149	12	7.74149	2.75	7.74149	9
7.75436	14	7.75436	15	7.75436	2.75	7.75436	7
7.76723	16	7.76723	5	7.76723	0	7.76723	12
7.7801	15	7.7801	11	7.7801	2.25	7.7801	13
7.79297	13	7.79297	20	7.79297	9.5	7.79297	15
7.80584	16	7.80584	15	7.80584	1.25	7.80584	15
7.81871	22	7.81871	14	7.81871	0.75	7.81871	13
7.83158	13	7.83158	17	7.83159	3.5	7.83159	12
7.84446	12	7.84446	7	7.84446	2.5	7.84446	15
7.85733	10	7.85733	13	7.85733	1.25	7.85733	20
7.8702	13	7.8702	4	7.8702	1	7.8702	9
7.88307	17	7.88307	17	7.88307	4.75	7.88307	17
7.89594	14	7.89594	10	7.89594	8.5	7.89594	13
7.90881	14	7.90881	9	7.90881	4	7.90881	11
7.92168	21	7.92168	16	7.92168	5.5	7.92168	10
7.93455	12	7.93455	13	7.93455	3.75	7.93455	7
7.94742	21	7.94742	10	7.94742	1	7.94742	11
7.96029	19	7.96029	5	7.96029	0.5	7.96029	16
7.97316	12	7.97316	14	7.97316	4.25	7.97316	13
7.98603	13	7.98603	16	7.98604	2.25	7.98604	16
7.99891	12	7.99891	20	7.99891	4.5	7.99891	14
8.01178	15	8.01178	15	8.01178	4	8.01178	14
8.02465	15	8.02465	13	8.02465	1.75	8.02465	10
8.03752	12	8.03752	14	8.03752	4	8.03752	9
8.05039	13	8.05039	16	8.05039	1.25	8.05039	10
8.06326	13	8.06326	21	8.06326	7	8.06326	10
8.07613	12	8.07613	14	8.07613	8.5	8.07613	15
8.089	18	8.089	11	8.089	1	8.089	10
8.10187	15	8.10187	9	8.10187	6.5	8.10187	14
8.11474	21	8.11474	12	8.11474	2.5	8.11474	10
8.12761	14	8.12761	16	8.12761	5.25	8.12761	18
8.14048	15	8.14048	15	8.14049	3.75	8.14049	13
8.15336	8	8.15336	13	8.15336	0	8.15336	15
8.16623	18	8.16623	18	8.16623	0	8.16623	15
8.1791	9	8.1791	10	8.1791	6.25	8.1791	11
8.19197	10	8.19197	14	8.19197	3.25	8.19197	7
8.20484	18	8.20484	16	8.20484	0	8.20484	13
8.21771	12	8.21771	15	8.21771	0.25	8.21771	8
8.23058	8	8.23058	10	8.23058	7.5	8.23058	8
8.24345	15	8.24345	12	8.24345	5.25	8.24345	16
8.25632	16	8.25632	13	8.25632	4	8.25632	7
8.26919	14	8.26919	13	8.26919	3.75	8.26919	16
8.28206	12	8.28206	18	8.28206	2.75	8.28206	21
8.29494	14	8.29494	15	8.29494	0.25	8.29494	11
8.30781	14	8.30781	5	8.30781	5	8.30781	9
8.32068	17	8.32068	13	8.32068	1	8.32068	19
8.33355	13	8.33355	16	8.33355	3.25	8.33355	18
8.34642	6	8.34642	19	8.34642	2.75	8.34642	13
8.35929	16	8.35929	12	8.35929	1.75	8.35929	14
8.37216	17	8.37216	6	8.37216	4.75	8.37216	14
8.38503	14	8.38503	12	8.38503	6	8.38503	14
8.3979	17	8.3979	9	8.3979	5.75	8.3979	18
8.41077	22	8.41077	10	8.41077	0	8.41077	10
8.42364	12	8.42364	13	8.42364	4.75	8.42364	12
8.43651	16	8.43651	12	8.43651	3.25	8.43651	8
8.44939	10	8.44939	9	8.44938	1	8.44938	11
8.46226	14	8.46226	8	8.46226	1.25	8.46226	12
8.47513	9	8.47513	14	8.47513	8	8.47513	18
8.488	17	8.488	8	8.488	4.25	8.488	9
8.50087	14	8.50087	9	8.50087	2	8.50087	18
8.51374	20	8.51374	9	8.51374	1	8.51374	19
8.52661	15	8.52661	17	8.52661	1.5	8.52661	13
8.53948	13	8.53948	16	8.53948	2.5	8.53948	14
8.55235	22	8.55235	12	8.55235	10	8.55235	11
8.56522	15	8.56522	15	8.56522	1.25	8.56522	10
8.57809	18	8.57809	8	8.57809	0	8.57809	13
8.59096	12	8.59096	11	8.59096	3.75	8.59096	13
8.60384	13	8.60384	19	8.60384	4	8.60384	11
8.61671	14	8.61671	11	8.61671	4.25	8.61671	15
8.62958	14	8.62958	13	8.62958	0	8.62958	12
8.64245	15	8.64245	15	8.64245	8.75	8.64245	8
8.65532	13	8.65532	6	8.65532	1.5	8.65532	20
8.66819	7	8.66819	8	8.66819	0	8.66819	7
8.68106	5	8.68106	9	8.68106	1.5	8.68106	13
8.69393	14	8.69393	14	8.69393	9.5	8.69393	12
8.7068	13	8.7068	17	8.7068	1.75	8.7068	11
8.71967	11	8.71967	14	8.71967	0.5	8.71967	14
8.73254	9	8.73254	13	8.73254	0.25	8.73254	14
8.74541	9	8.74541	19	8.74541	0	8.74541	15
8.75829	19	8.75829	12	8.75829	3.75	8.75829	12
8.77116	15	8.77116	12	8.77116	3	8.77116	15
8.78403	17	8.78403	19	8.78403	4	8.78403	12
8.7969	14	8.7969	13	8.7969	0.25	8.7969	12
8.80977	14	8.80977	16	8.80977	3.5	8.80977	16
8.82264	11	8.82264	12	8.82264	0	8.82264	12
8.83551	10	8.83551	10	8.83551	4	8.83551	14
8.84838	17	8.84838	17	8.84838	1.25	8.84838	4
8.86125	11	8.86125	12	8.86125	7	8.86125	12
8.87412	11	8.87412	13	8.87412	6.5	8.87412	12
8.88699	13	8.88699	13	8.88699	0.25	8.88699	13
8.89986	16	8.89986	15	8.89986	2	8.89986	9
8.91274	13	8.91274	10	8.91273	8.5	8.91273	18
8.92561	13	8.92561	13	8.92561	1	8.92561	13
8.93848	18	8.93848	13	8.93848	6.75	8.93848	17
8.95135	10	8.95135	13	8.95135	2.5	8.95135	14
8.96422	11	8.96422	13	8.96422	2.5	8.96422	17
8.97709	11	8.97709	15	8.97709	13.25	8.97709	13
8.98996	16	8.98996	12	8.98996	11.5	8.98996	20
9.00283	17	9.00283	14	9.00283	0	9.00283	20
9.0157	15	9.0157	8	9.0157	0.75	9.0157	6
9.02857	17	9.02857	16	9.02857	1.75	9.02857	15
9.04144	12	9.04144	11	9.04144	4.25	9.04144	16
9.05431	14	9.05431	13	9.05432	5.25	9.05432	22
9.06719	18	9.06719	7	9.06719	9.5	9.06719	14
9.08006	14	9.08006	10	9.08006	2	9.08006	9
9.09293	11	9.09293	11	9.09293	1.25	9.09293	12
9.1058	10	9.1058	12	9.1058	4.75	9.1058	12
9.11867	13	9.11867	10	9.11867	4.75	9.11867	17
9.13154	11	9.13154	8	9.13154	1.75	9.13154	11
9.14441	9	9.14441	9	9.14441	0.5	9.14441	16
9.15728	16	9.15728	15	9.15728	3.5	9.15728	18
9.17015	12	9.17015	13	9.17015	7.75	9.17015	16
9.18302	8	9.18302	10	9.18302	2.75	9.18302	11
9.19589	19	9.19589	13	9.19589	8.25	9.19589	7
9.20876	13	9.20876	6	9.20876	2	9.20876	11
9.22164	11	9.22164	15	9.22164	0	9.22164	17
9.23451	18	9.23451	13	9.23451	3.75	9.23451	16
9.24738	12	9.24738	13	9.24738	6.5	9.24738	20
9.26025	13	9.26025	15	9.26025	2.75	9.26025	17
9.27312	13	9.27312	7	9.27312	0	9.27312	16
9.28599	13	9.28599	13	9.28599	0	9.28599	11
9.29886	9	9.29886	6	9.29886	3	9.29886	16
9.31173	14	9.31173	11	9.31173	4.25	9.31173	13
9.3246	10	9.3246	14	9.3246	4	9.3246	12
9.33747	14	9.33747	12	9.33747	2	9.33747	12
9.35034	12	9.35034	12	9.35034	1	9.35034	10
9.36321	11	9.36321	10	9.36321	0	9.36321	8
9.37609	8	9.37609	15	9.37608	0	9.37608	16
9.38896	20	9.38896	14	9.38896	0	9.38896	14
9.40183	12	9.40183	10	9.40183	1.75	9.40183	12
9.4147	16	9.4147	13	9.4147	7.5	9.4147	17
9.42757	8	9.42757	11	9.42757	0	9.42757	17
9.44044	7	9.44044	15	9.44044	0	9.44044	21
9.45331	10	9.45331	12	9.45331	7.5	9.45331	15
9.46618	14	9.46618	11	9.46618	3.5	9.46618	15
9.47905	14	9.47905	18	9.47905	0	9.47905	14
9.49192	13	9.49192	10	9.49192	1.5	9.49192	14
9.50479	11	9.50479	14	9.50479	0.5	9.50479	11
9.51766	8	9.51766	8	9.51767	3.25	9.51767	16
9.53054	19	9.53054	12	9.53054	3	9.53054	15
9.54341	8	9.54341	11	9.54341	2.5	9.54341	15
9.55628	13	9.55628	14	9.55628	4.25	9.55628	16
9.56915	12	9.56915	6	9.56915	0	9.56915	10
9.58202	8	9.58202	14	9.58202	1	9.58202	13
9.59489	16	9.59489	12	9.59489	4.75	9.59489	19
9.60776	13	9.60776	13	9.60776	6.25	9.60776	12
9.62063	8	9.62063	13	9.62063	4.5	9.62063	15
9.6335	13	9.6335	9	9.6335	1	9.6335	13
9.64637	13	9.64637	14	9.64637	0	9.64637	18
9.65924	19	9.65924	13	9.65924	0	9.65924	18
9.67211	18	9.67211	9	9.67211	2.5	9.67211	8
9.68499	10	9.68499	10	9.68499	5.5	9.68499	18
9.69786	17	9.69786	12	9.69786	3.5	9.69786	13
9.71073	15	9.71073	10	9.71073	0	9.71073	15
9.7236	8	9.7236	12	9.7236	3.25	9.7236	11
9.73647	15	9.73647	10	9.73647	2.75	9.73647	11
9.74934	11	9.74934	13	9.74934	0	9.74934	11
9.76221	12	9.76221	10	9.76221	0	9.76221	12
9.77508	14	9.77508	9	9.77508	0	9.77508	11
9.78795	12	9.78795	12	9.78795	4	9.78795	10
9.80082	14	9.80082	15	9.80082	5.75	9.80082	16
9.81369	6	9.81369	18	9.81369	2.5	9.81369	23
9.82657	11	9.82657	14	9.82657	3.75	9.82657	15
9.83944	10	9.83944	9	9.83944	3.25	9.83944	11
9.85231	20	9.85231	10	9.85231	6.5	9.85231	13
9.86518	16	9.86518	15	9.86518	5.5	9.86518	15
9.87805	11	9.87805	7	9.87805	1.25	9.87805	14
9.89092	11	9.89092	14	9.89092	0	9.89092	19
9.90379	16	9.90379	10	9.90379	0.75	9.90379	19
9.91666	15	9.91666	10	9.91666	0.5	9.91666	9
9.92953	17	9.92953	8	9.92953	0	9.92953	14
9.9424	11	9.9424	20	9.9424	8.75	9.9424	12
9.95527	10	9.95527	10	9.95527	6.25	9.95527	16
9.96814	7	9.96814	11	9.96814	1.75	9.96814	10
9.98102	10	9.98102	14	9.98101	1.25	9.98101	21
9.99389	8	9.99389	8	9.99389	1.5	9.99389	13
10.0068	13	10.0068	13	10.0068	0	10.0068	12
10.0196	22	10.0196	12	10.0196	5	10.0196	10
10.0325	13	10.0325	11	10.0325	3.25	10.0325	8
10.0454	8	10.0454	13	10.0454	2.75	10.0454	12
10.0582	16	10.0582	12	10.0582	2.75	10.0582	8
10.0711	11	10.0711	10	10.0711	2.75	10.0711	12
10.084	14	10.084	18	10.084	1.75	10.084	12
10.0969	10	10.0969	10	10.0968	0.75	10.0968	10
10.1097	12	10.1097	14	10.1097	1.75	10.1097	13
10.1226	12	10.1226	13	10.1226	3.75	10.1226	11
10.1355	11	10.1355	18	10.1355	2.25	10.1355	14
10.1483	6	10.1483	12	10.1483	0	10.1483	6
10.1612	14	10.1612	15	10.1612	0	10.1612	15
10.1741	11	10.1741	9	10.1741	3.25	10.1741	14
10.1869	9	10.1869	7	10.1869	3.25	10.1869	8
10.1998	14	10.1998	15	10.1998	4.75	10.1998	11
10.2127	15	10.2127	13	10.2127	0.5	10.2127	12
10.2256	9	10.2256	12	10.2256	1.25	10.2256	20
10.2384	16	10.2384	14	10.2384	3.5	10.2384	13
10.2513	13	10.2513	9	10.2513	1.25	10.2513	16
10.2642	12	10.2642	14	10.2642	0.5	10.2642	8
10.277	8	10.277	10	10.277	1.25	10.277	17
10.2899	12	10.2899	13	10.2899	9	10.2899	16
10.3028	10	10.3028	17	10.3028	10	10.3028	13
10.3157	9	10.3157	15	10.3156	4.75	10.3156	12
10.3285	8	10.3285	10	10.3285	0	10.3285	14
10.3414	8	10.3414	10	10.3414	4.5	10.3414	15
10.3543	9	10.3543	13	10.3543	7	10.3543	11
10.3671	7	10.3671	16	10.3671	1.75	10.3671	20
10.38	14	10.38	21	10.38	0.5	10.38	21
10.3929	15	10.3929	10	10.3929	4	10.3929	14
10.4058	12	10.4058	13	10.4057	0.5	10.4057	12
10.4186	10	10.4186	9	10.4186	9.25	10.4186	15
10.4315	12	10.4315	10	10.4315	2	10.4315	12
10.4444	15	10.4444	16	10.4444	0.75	10.4444	14
10.4572	16	10.4572	13	10.4572	6.75	10.4572	10
10.4701	9	10.4701	17	10.4701	10.25	10.4701	14
10.483	15	10.483	11	10.483	6.75	10.483	23
10.4958	11	10.4958	11	10.4958	2.25	10.4958	21
10.5087	14	10.5087	10	10.5087	0.25	10.5087	14
10.5216	13	10.5216	14	10.5216	0	10.5216	11
10.5345	17	10.5345	14	10.5345	8.25	10.5345	13
10.5473	11	10.5473	13	10.5473	1.75	10.5473	10
10.5602	14	10.5602	15	10.5602	1.25	10.5602	6
10.5731	12	10.5731	12	10.5731	6.5	10.5731	10
10.5859	10	10.5859	19	10.5859	0.75	10.5859	13
10.5988	11	10.5988	15	10.5988	0	10.5988	13
10.6117	12	10.6117	12	10.6117	5	10.6117	10
10.6246	10	10.6246	13	10.6245	7	10.6245	12
10.6374	12	10.6374	17	10.6374	0.5	10.6374	16
10.6503	17	10.6503	17	10.6503	1.75	10.6503	8
10.6632	13	10.6632	11	10.6632	3.75	10.6632	17
10.676	13	10.676	4	10.676	1.5	10.676	14
10.6889	12	10.6889	24	10.6889	4	10.6889	15
10.7018	19	10.7018	9	10.7018	3.25	10.7018	13
10.7147	13	10.7147	17	10.7147	1.5	10.7147	13
10.7275	14	10.7275	15	10.7275	8	10.7275	14
10.7404	10	10.7404	13	10.7404	1.25	10.7404	20
10.7533	16	10.7533	5	10.7533	3	10.7533	24
10.7661	15	10.7661	16	10.7661	6.25	10.7661	12
10.779	5	10.779	7	10.779	2.25	10.779	12
10.7919	9	10.7919	11	10.7919	5.75	10.7919	11
10.8047	15	10.8047	14	10.8047	7.25	10.8047	11
10.8176	17	10.8176	9	10.8176	0	10.8176	11
10.8305	13	10.8305	11	10.8305	0	10.8305	13
10.8434	7	10.8434	9	10.8434	7.75	10.8434	13
10.8562	12	10.8562	9	10.8562	4.5	10.8562	16
10.8691	10	10.8691	10	10.8691	2.25	10.8691	14
10.882	12	10.882	12	10.882	1.75	10.882	19
10.8948	12	10.8948	9	10.8948	6.5	10.8948	17
10.9077	14	10.9077	19	10.9077	3.75	10.9077	18
10.9206	13	10.9206	13	10.9206	2.25	10.9206	15
10.9335	13	10.9335	12	10.9335	3.25	10.9335	9
10.9463	13	10.9463	14	10.9463	7.5	10.9463	16
10.9592	19	10.9592	18	10.9592	3	10.9592	10
10.9721	12	10.9721	10	10.9721	0	10.9721	8
10.9849	13	10.9849	16	10.9849	0	10.9849	15
10.9978	12	10.9978	19	10.9978	0	10.9978	12
11.0107	13	11.0107	13	11.0107	0.25	11.0107	21
11.0236	16	11.0236	16	11.0236	2.75	11.0236	14
11.0364	13	11.0364	16	11.0364	3.5	11.0364	25
11.0493	17	11.0493	16	11.0493	1.5	11.0493	11
11.0622	14	11.0622	11	11.0622	0.75	11.0622	15
11.075	9	11.075	19	11.075	4.5	11.075	16
11.0879	14	11.0879	19	11.0879	4.5	11.0879	12
11.1008	16	11.1008	12	11.1008	5.25	11.1008	13
11.1136	12	11.1136	13	11.1136	2.25	11.1136	13
11.1265	13	11.1265	9	11.1265	0.75	11.1265	17
11.1394	10	11.1394	10	11.1394	0	11.1394	18
11.1523	14	11.1523	8	11.1523	5	11.1523	13
11.1651	11	11.1651	16	11.1651	6	11.1651	11
11.178	10	11.178	13	11.178	6	11.178	12
11.1909	6	11.1909	15	11.1909	0.75	11.1909	16
11.2037	13	11.2037	15	11.2037	5.75	11.2037	12
11.2166	10	11.2166	16	11.2166	0.75	11.2166	17
11.2295	14	11.2295	7	11.2295	1.5	11.2295	18
11.2424	15	11.2424	9	11.2424	0.75	11.2424	7
11.2552	14	11.2552	20	11.2552	3.5	11.2552	15
11.2681	9	11.2681	12	11.2681	6	11.2681	19
11.281	14	11.281	14	11.281	0.75	11.281	10
11.2938	13	11.2938	12	11.2938	0	11.2938	13
11.3067	18	11.3067	15	11.3067	1.5	11.3067	12
11.3196	18	11.3196	13	11.3196	4.5	11.3196	16
11.3325	19	11.3325	18	11.3324	4.25	11.3324	13
11.3453	14	11.3453	12	11.3453	8.25	11.3453	13
11.3582	9	11.3582	10	11.3582	5	11.3582	20
11.3711	13	11.3711	17	11.3711	5	11.3711	17
11.3839	6	11.3839	10	11.3839	3	11.3839	14
11.3968	9	11.3968	20	11.3968	6.5	11.3968	9
11.4097	17	11.4097	12	11.4097	6.25	11.4097	15
11.4225	9	11.4225	13	11.4225	4.25	11.4225	15
11.4354	9	11.4354	17	11.4354	0	11.4354	8
11.4483	16	11.4483	11	11.4483	6	11.4483	13
11.4612	13	11.4612	12	11.4612	2	11.4612	18
11.474	12	11.474	13	11.474	3	11.474	14
11.4869	12	11.4869	16	11.4869	3.25	11.4869	19
11.4998	11	11.4998	14	11.4998	3.5	11.4998	16
11.5126	15	11.5126	10	11.5126	4.5	11.5126	10
11.5255	13	11.5255	15	11.5255	1.75	11.5255	11
11.5384	11	11.5384	8	11.5384	0.75	11.5384	13
11.5513	17	11.5513	15	11.5512	5.5	11.5512	11
11.5641	14	11.5641	16	11.5641	7.5	11.5641	16
11.577	13	11.577	14	11.577	3.5	11.577	12
11.5899	10	11.5899	12	11.5899	2.75	11.5899	15
11.6027	17	11.6027	11	11.6027	0.25	11.6027	15
11.6156	11	11.6156	5	11.6156	7.5	11.6156	7
11.6285	14	11.6285	22	11.6285	4	11.6285	9
11.6414	19	11.6414	16	11.6413	6.75	11.6413	20
11.6542	6	11.6542	14	11.6542	4.5	11.6542	12
11.6671	16	11.6671	15	11.6671	2.75	11.6671	9
11.68	13	11.68	18	11.68	2.25	11.68	15
11.6928	15	11.6928	11	11.6928	0	11.6928	16
11.7057	14	11.7057	11	11.7057	4.25	11.7057	14
11.7186	15	11.7186	16	11.7186	3	11.7186	11
11.7314	8	11.7314	16	11.7314	3.25	11.7314	11
11.7443	14	11.7443	9	11.7443	1	11.7443	23
11.7572	11	11.7572	14	11.7572	9.75	11.7572	14
11.7701	16	11.7701	18	11.7701	4.75	11.7701	15
11.7829	13	11.7829	8	11.7829	3.5	11.7829	16
11.7958	10	11.7958	11	11.7958	1.5	11.7958	12
11.8087	13	11.8087	16	11.8087	1	11.8087	9
11.8215	19	11.8215	14	11.8215	4.75	11.8215	15
11.8344	13	11.8344	16	11.8344	1.75	11.8344	20
11.8473	14	11.8473	10	11.8473	1.25	11.8473	16
11.8602	9	11.8602	18	11.8602	3.5	11.8602	12
11.873	16	11.873	12	11.873	4.5	11.873	22
11.8859	8	11.8859	13	11.8859	0	11.8859	22
11.8988	10	11.8988	15	11.8988	3.75	11.8988	12
11.9116	12	11.9116	16	11.9116	3	11.9116	19
11.9245	10	11.9245	12	11.9245	3.25	11.9245	16
11.9374	10	11.9374	22	11.9374	0.5	11.9374	9
11.9503	8	11.9503	11	11.9503	7.25	11.9503	11
11.9631	14	11.9631	16	11.9631	2	11.9631	12
11.976	11	11.976	15	11.976	4.25	11.976	18
11.9889	10	11.9889	18	11.9889	3.75	11.9889	18
12.0017	12	12.0017	12	12.0017	0.75	12.0017	14
12.0146	14	12.0146	16	12.0146	1.5	12.0146	23
12.0275	12	12.0275	25	12.0275	0	12.0275	18
12.0403	7	12.0403	22	12.0403	3.5	12.0403	11
12.0532	13	12.0532	12	12.0532	2.5	12.0532	15
12.0661	8	12.0661	14	12.0661	1.25	12.0661	17
12.079	9	12.079	15	12.079	0	12.079	16
12.0918	18	12.0918	19	12.0918	7.75	12.0918	19
12.1047	10	12.1047	11	12.1047	2	12.1047	15
12.1176	10	12.1176	19	12.1176	2.5	12.1176	17
12.1304	13	12.1304	14	12.1304	5.25	12.1304	10
12.1433	10	12.1433	17	12.1433	0	12.1433	19
12.1562	8	12.1562	10	12.1562	4.75	12.1562	17
12.1691	12	12.1691	10	12.1691	4.25	12.1691	11
12.1819	13	12.1819	11	12.1819	5.5	12.1819	15
12.1948	10	12.1948	12	12.1948	0	12.1948	18
12.2077	11	12.2077	13	12.2077	0	12.2077	7
12.2205	13	12.2205	10	12.2205	2.75	12.2205	16
12.2334	16	12.2334	21	12.2334	1.25	12.2334	14
12.2463	11	12.2463	8	12.2463	5	12.2463	20
12.2592	6	12.2592	11	12.2591	4	12.2591	21
12.272	15	12.272	12	12.272	0.5	12.272	14
12.2849	16	12.2849	8	12.2849	1.25	12.2849	16
12.2978	5	12.2978	6	12.2978	2	12.2978	14
12.3106	16	12.3106	8	12.3106	0.5	12.3106	11
12.3235	11	12.3235	17	12.3235	3.75	12.3235	9
12.3364	16	12.3364	12	12.3364	0	12.3364	9
12.3492	9	12.3492	11	12.3492	2.5	12.3492	15
12.3621	12	12.3621	12	12.3621	4.5	12.3621	18
12.375	12	12.375	9	12.375	1	12.375	10
12.3879	10	12.3879	17	12.3879	0.25	12.3879	17
12.4007	9	12.4007	10	12.4007	2.75	12.4007	15
12.4136	12	12.4136	11	12.4136	5.75	12.4136	19
12.4265	12	12.4265	10	12.4265	4	12.4265	14
12.4393	12	12.4393	13	12.4393	1.75	12.4393	13
12.4522	13	12.4522	12	12.4522	1	12.4522	19
12.4651	20	12.4651	13	12.4651	0.25	12.4651	13
12.478	16	12.478	9	12.4779	13.75	12.4779	12
12.4908	11	12.4908	14	12.4908	3	12.4908	15
12.5037	7	12.5037	10	12.5037	2.75	12.5037	11
12.5166	9	12.5166	19	12.5166	2.5	12.5166	13
12.5294	8	12.5294	12	12.5294	0.75	12.5294	20
12.5423	11	12.5423	14	12.5423	0	12.5423	14
12.5552	22	12.5552	13	12.5552	1.75	12.5552	22
12.5681	13	12.5681	14	12.568	1.75	12.568	16
12.5809	12	12.5809	19	12.5809	3.75	12.5809	13
12.5938	12	12.5938	19	12.5938	6.75	12.5938	23
12.6067	17	12.6067	16	12.6067	2	12.6067	8
12.6195	14	12.6195	15	12.6195	1.25	12.6195	17
12.6324	8	12.6324	23	12.6324	0	12.6324	14
12.6453	12	12.6453	12	12.6453	10.75	12.6453	23
12.6581	11	12.6581	20	12.6581	2.75	12.6581	22
12.671	11	12.671	12	12.671	1.5	12.671	12
12.6839	11	12.6839	14	12.6839	7.75	12.6839	12
12.6968	13	12.6968	23	12.6968	5	12.6968	15
12.7096	15	12.7096	12	12.7096	3.5	12.7096	15
12.7225	9	12.7225	11	12.7225	3.75	12.7225	16
12.7354	14	12.7354	14	12.7354	3.5	12.7354	23
12.7482	14	12.7482	9	12.7482	0.75	12.7482	14
12.7611	11	12.7611	10	12.7611	0.5	12.7611	14
12.774	10	12.774	10	12.774	4	12.774	20
12.7869	11	12.7869	10	12.7868	0	12.7868	11
12.7997	13	12.7997	12	12.7997	4.75	12.7997	16
12.8126	14	12.8126	16	12.8126	4.75	12.8126	18
12.8255	10	12.8255	10	12.8255	6	12.8255	12
12.8383	11	12.8383	9	12.8383	2.75	12.8383	12
12.8512	7	12.8512	15	12.8512	4.75	12.8512	14
12.8641	14	12.8641	12	12.8641	1.75	12.8641	17
12.877	12	12.877	15	12.877	0.25	12.877	17
12.8898	10	12.8898	9	12.8898	5.25	12.8898	10
12.9027	10	12.9027	8	12.9027	6.75	12.9027	18
12.9156	15	12.9156	10	12.9156	0	12.9156	14
12.9284	11	12.9284	15	12.9284	1.5	12.9284	20
12.9413	14	12.9413	13	12.9413	2	12.9413	17
12.9542	17	12.9542	11	12.9542	0	12.9542	14
12.967	20	12.967	12	12.9671	4.5	12.9671	9
12.9799	13	12.9799	11	12.9799	0	12.9799	12
12.9928	9	12.9928	20	12.9928	0	12.9928	12
13.0057	9	13.0057	12	13.0057	2.5	13.0057	12
13.0185	11	13.0185	19	13.0185	2	13.0185	13
13.0314	18	13.0314	13	13.0314	0.25	13.0314	13
13.0443	19	13.0443	10	13.0443	2.75	13.0443	21
13.0571	8	13.0571	16	13.0571	5.5	13.0571	20
13.07	7	13.07	13	13.07	9.75	13.07	20
13.0829	14	13.0829	13	13.0829	3.5	13.0829	12
13.0958	11	13.0958	11	13.0958	0.75	13.0958	13
13.1086	18	13.1086	10	13.1086	0	13.1086	17
13.1215	11	13.1215	9	13.1215	5.5	13.1215	11
13.1344	12	13.1344	7	13.1344	6.25	13.1344	15
13.1472	18	13.1472	17	13.1472	2.5	13.1472	9
13.1601	17	13.1601	16	13.1601	5	13.1601	21
13.173	11	13.173	14	13.173	6.25	13.173	13
13.1859	8	13.1859	13	13.1859	4	13.1859	20
13.1987	12	13.1987	14	13.1987	0.5	13.1987	17
13.2116	16	13.2116	17	13.2116	0	13.2116	12
13.2245	14	13.2245	17	13.2245	0	13.2245	15
13.2373	7	13.2373	13	13.2373	7	13.2373	12
13.2502	10	13.2502	17	13.2502	0	13.2502	23
13.2631	19	13.2631	12	13.2631	3.75	13.2631	14
13.276	11	13.276	15	13.2759	0	13.2759	18
13.2888	17	13.2888	16	13.2888	5.25	13.2888	12
13.3017	7	13.3017	18	13.3017	6.5	13.3017	18
13.3146	9	13.3146	18	13.3146	1	13.3146	14
13.3274	13	13.3274	17	13.3274	5.25	13.3274	13
13.3403	15	13.3403	15	13.3403	3	13.3403	20
13.3532	15	13.3532	22	13.3532	2	13.3532	14
13.366	15	13.366	20	13.366	2.5	13.366	20
13.3789	13	13.3789	13	13.3789	2.25	13.3789	19
13.3918	12	13.3918	13	13.3918	0	13.3918	15
13.4047	21	13.4047	13	13.4047	0	13.4047	14
13.4175	19	13.4175	18	13.4175	2.5	13.4175	24
13.4304	22	13.4304	18	13.4304	2.5	13.4304	12
13.4433	20	13.4433	16	13.4433	1.75	13.4433	17
13.4561	14	13.4561	15	13.4561	12.5	13.4561	19
13.469	15	13.469	13	13.469	10.75	13.469	15
13.4819	15	13.4819	15	13.4819	0.25	13.4819	15
13.4948	11	13.4948	15	13.4947	0	13.4947	13
13.5076	13	13.5076	11	13.5076	0	13.5076	18
13.5205	13	13.5205	11	13.5205	10.75	13.5205	20
13.5334	10	13.5334	9	13.5334	5	13.5334	15
13.5462	15	13.5462	17	13.5462	1.75	13.5462	14
13.5591	14	13.5591	14	13.5591	2.5	13.5591	14
13.572	18	13.572	17	13.572	2.75	13.572	19
13.5849	16	13.5849	16	13.5848	10	13.5848	9
13.5977	19	13.5977	20	13.5977	1.25	13.5977	14
13.6106	11	13.6106	23	13.6106	1.25	13.6106	18
13.6235	13	13.6235	19	13.6235	2.25	13.6235	12
13.6363	16	13.6363	15	13.6363	3.25	13.6363	16
13.6492	13	13.6492	16	13.6492	0	13.6492	16
13.6621	13	13.6621	16	13.6621	8.25	13.6621	12
13.6749	17	13.6749	17	13.6749	4.5	13.6749	12
13.6878	12	13.6878	21	13.6878	1.75	13.6878	17
13.7007	15	13.7007	19	13.7007	1.5	13.7007	9
13.7136	20	13.7136	18	13.7135	9.25	13.7135	18
13.7264	18	13.7264	20	13.7264	7	13.7264	16
13.7393	19	13.7393	14	13.7393	4.25	13.7393	16
13.7522	15	13.7522	18	13.7522	3.75	13.7522	14
13.765	15	13.765	21	13.765	3.25	13.765	13
13.7779	16	13.7779	26	13.7779	0.5	13.7779	12
13.7908	24	13.7908	18	13.7908	3	13.7908	15
13.8037	20	13.8037	15	13.8036	6	13.8036	19
13.8165	14	13.8165	11	13.8165	1.25	13.8165	25
13.8294	17	13.8294	11	13.8294	6.25	13.8294	15
13.8423	27	13.8423	12	13.8423	0	13.8423	13
13.8551	18	13.8551	17	13.8551	1.25	13.8551	18
13.868	17	13.868	23	13.868	4.75	13.868	11
13.8809	13	13.8809	15	13.8809	3.25	13.8809	15
13.8938	25	13.8938	20	13.8938	5.75	13.8938	12
13.9066	20	13.9066	18	13.9066	7.5	13.9066	27
13.9195	18	13.9195	26	13.9195	1.5	13.9195	19
13.9324	16	13.9324	22	13.9324	5.5	13.9324	18
13.9452	20	13.9452	20	13.9452	0.75	13.9452	16
13.9581	17	13.9581	23	13.9581	8.75	13.9581	15
13.971	15	13.971	20	13.971	0	13.971	17
13.9838	21	13.9838	22	13.9838	2.25	13.9838	16
13.9967	19	13.9967	19	13.9967	0	13.9967	9
14.0096	21	14.0096	27	14.0096	0.25	14.0096	16
14.0225	22	14.0225	23	14.0224	0	14.0224	17
14.0353	14	14.0353	25	14.0353	0	14.0353	21
14.0482	17	14.0482	19	14.0482	0	14.0482	19
14.0611	21	14.0611	17	14.0611	2.5	14.0611	20
14.0739	21	14.0739	20	14.0739	1.5	14.0739	20
14.0868	18	14.0868	31	14.0868	7.5	14.0868	24
14.0997	27	14.0997	29	14.0997	4.75	14.0997	22
14.1126	27	14.1126	23	14.1126	5	14.1126	24
14.1254	25	14.1254	30	14.1254	0	14.1254	22
14.1383	20	14.1383	22	14.1383	0	14.1383	19
14.1512	17	14.1512	21	14.1512	0.75	14.1512	25
14.164	30	14.164	30	14.164	8.5	14.164	15
14.1769	28	14.1769	29	14.1769	5	14.1769	15
14.1898	27	14.1898	23	14.1898	0	14.1898	13
14.2027	26	14.2027	29	14.2027	0	14.2027	23
14.2155	23	14.2155	39	14.2155	1.75	14.2155	19
14.2284	28	14.2284	38	14.2284	1	14.2284	31
14.2413	29	14.2413	30	14.2413	3.25	14.2413	16
14.2541	21	14.2541	28	14.2541	4	14.2541	24
14.267	21	14.267	32	14.267	2	14.267	30
14.2799	15	14.2799	26	14.2799	0.75	14.2799	26
14.2927	21	14.2927	36	14.2927	0.5	14.2927	31
14.3056	18	14.3056	31	14.3056	3	14.3056	23
14.3185	17	14.3185	34	14.3185	3.75	14.3185	32
14.3314	20	14.3314	33	14.3314	11	14.3314	32
14.3442	19	14.3442	38	14.3442	0.5	14.3442	26
14.3571	22	14.3571	41	14.3571	0	14.3571	47
14.37	18	14.37	28	14.37	0	14.37	43
14.3828	22	14.3828	37	14.3828	2.75	14.3828	53
14.3957	23	14.3957	47	14.3957	6.25	14.3957	55
14.4086	18	14.4086	42	14.4086	4.5	14.4086	61
14.4215	13	14.4215	42	14.4215	3	14.4215	79
14.4343	26	14.4343	51	14.4343	2.25	14.4343	73
14.4472	17	14.4472	42	14.4472	0.25	14.4472	105
14.4601	21	14.4601	38	14.4601	4.25	14.4601	125
14.4729	20	14.4729	48	14.4729	5.5	14.4729	106
14.4858	24	14.4858	46	14.4858	11.25	14.4858	147
14.4987	17	14.4987	54	14.4987	3.25	14.4987	138
14.5116	16	14.5116	45	14.5115	2.75	14.5115	129
14.5244	14	14.5244	52	14.5244	1.5	14.5244	130
14.5373	18	14.5373	53	14.5373	1	14.5373	141
14.5502	18	14.5502	50	14.5502	2.75	14.5502	129
14.563	17	14.563	41	14.563	4.25	14.563	120
14.5759	23	14.5759	63	14.5759	4.75	14.5759	134
14.5888	19	14.5888	45	14.5888	2.75	14.5888	113
14.6016	15	14.6016	46	14.6016	8.75	14.6016	79
14.6145	21	14.6145	53	14.6145	0	14.6145	72
14.6274	18	14.6274	51	14.6274	0	14.6274	80
14.6403	23	14.6403	63	14.6402	1	14.6402	56
14.6531	14	14.6531	55	14.6531	6.25	14.6531	68
14.666	20	14.666	55	14.666	0	14.666	42
14.6789	21	14.6789	57	14.6789	3.5	14.6789	50
14.6917	7	14.6917	38	14.6917	2.5	14.6917	33
14.7046	23	14.7046	44	14.7046	0	14.7046	36
14.7175	14	14.7175	46	14.7175	0	14.7175	36
14.7304	23	14.7304	63	14.7303	3	14.7303	29
14.7432	17	14.7432	36	14.7432	5.25	14.7432	35
14.7561	18	14.7561	56	14.7561	3.25	14.7561	31
14.769	21	14.769	52	14.769	2.5	14.769	24
14.7818	17	14.7818	58	14.7818	0	14.7818	27
14.7947	17	14.7947	44	14.7947	0.75	14.7947	28
14.8076	18	14.8076	47	14.8076	1.75	14.8076	25
14.8205	14	14.8205	59	14.8204	1.5	14.8204	22
14.8333	14	14.8333	45	14.8333	5.25	14.8333	21
14.8462	17	14.8462	46	14.8462	5.5	14.8462	18
14.8591	19	14.8591	55	14.8591	3.75	14.8591	22
14.8719	16	14.8719	42	14.8719	0	14.8719	16
14.8848	15	14.8848	51	14.8848	1.75	14.8848	24
14.8977	17	14.8977	63	14.8977	4.75	14.8977	14
14.9105	13	14.9105	55	14.9105	3.25	14.9105	24
14.9234	11	14.9234	49	14.9234	6.25	14.9234	14
14.9363	17	14.9363	50	14.9363	0.75	14.9363	19
14.9492	9	14.9492	47	14.9492	3.25	14.9492	21
14.962	8	14.962	40	14.962	0	14.962	17
14.9749	16	14.9749	59	14.9749	0	14.9749	17
14.9878	18	14.9878	59	14.9878	0.5	14.9878	21
15.0006	16	15.0006	50	15.0006	0	15.0006	25
15.0135	21	15.0135	53	15.0135	6	15.0135	20
15.0264	16	15.0264	44	15.0264	5	15.0264	18
15.0393	10	15.0393	51	15.0392	0	15.0392	11
15.0521	8	15.0521	44	15.0521	0	15.0521	21
15.065	15	15.065	39	15.065	1.5	15.065	12
15.0779	14	15.0779	47	15.0779	3	15.0779	17
15.0907	10	15.0907	55	15.0907	3.75	15.0907	18
15.1036	15	15.1036	43	15.1036	3	15.1036	13
15.1165	12	15.1165	43	15.1165	3.25	15.1165	17
15.1294	15	15.1294	43	15.1294	0	15.1294	24
15.1422	13	15.1422	48	15.1422	1.75	15.1422	21
15.1551	13	15.1551	38	15.1551	3	15.1551	20
15.168	26	15.168	43	15.168	4.25	15.168	12
15.1808	14	15.1808	34	15.1808	3.5	15.1808	16
15.1937	18	15.1937	42	15.1937	2	15.1937	19
15.2066	10	15.2066	28	15.2066	0.5	15.2066	14
15.2194	16	15.2194	32	15.2194	4.75	15.2194	22
15.2323	8	15.2323	45	15.2323	1.75	15.2323	18
15.2452	9	15.2452	40	15.2452	4.5	15.2452	18
15.2581	11	15.2581	36	15.2581	1.5	15.2581	17
15.2709	12	15.2709	32	15.2709	2.75	15.2709	18
15.2838	16	15.2838	33	15.2838	4.5	15.2838	19
15.2967	12	15.2967	41	15.2967	5.75	15.2967	20
15.3095	13	15.3095	26	15.3095	0.5	15.3095	16
15.3224	12	15.3224	38	15.3224	1.75	15.3224	20
15.3353	14	15.3353	31	15.3353	0	15.3353	16
15.3482	13	15.3482	31	15.3482	0	15.3482	17
15.361	11	15.361	23	15.361	0	15.361	17
15.3739	11	15.3739	41	15.3739	4.75	15.3739	21
15.3868	17	15.3868	43	15.3868	1.75	15.3868	14
15.3996	6	15.3996	23	15.3996	11.25	15.3996	18
15.4125	19	15.4125	26	15.4125	0	15.4125	22
15.4254	10	15.4254	23	15.4254	0	15.4254	17
15.4383	14	15.4383	28	15.4383	0	15.4383	24
15.4511	13	15.4511	26	15.4511	6.25	15.4511	14
15.464	13	15.464	34	15.464	3.25	15.464	14
15.4769	16	15.4769	21	15.4769	2.5	15.4769	9
15.4897	13	15.4897	27	15.4897	0	15.4897	13
15.5026	8	15.5026	30	15.5026	0	15.5026	19
15.5155	8	15.5155	21	15.5155	5.5	15.5155	14
15.5283	16	15.5283	34	15.5283	4.25	15.5283	27
15.5412	17	15.5412	22	15.5412	3	15.5412	17
15.5541	14	15.5541	37	15.5541	5.75	15.5541	13
15.567	14	15.567	21	15.567	4.75	15.567	16
15.5798	19	15.5798	22	15.5798	8	15.5798	16
15.5927	11	15.5927	24	15.5927	4.75	15.5927	17
15.6056	13	15.6056	17	15.6056	3.25	15.6056	18
15.6184	11	15.6184	17	15.6184	1.5	15.6184	9
15.6313	14	15.6313	22	15.6313	3	15.6313	21
15.6442	9	15.6442	20	15.6442	5.75	15.6442	14
15.6571	12	15.6571	14	15.657	3.5	15.657	13
15.6699	15	15.6699	13	15.6699	6	15.6699	17
15.6828	13	15.6828	22	15.6828	1.75	15.6828	16
15.6957	15	15.6957	24	15.6957	4	15.6957	15
15.7085	11	15.7085	20	15.7085	3.5	15.7085	19
15.7214	12	15.7214	25	15.7214	0	15.7214	22
15.7343	16	15.7343	18	15.7343	0	15.7343	15
15.7472	14	15.7472	24	15.7471	0	15.7471	18
15.76	8	15.76	17	15.76	7	15.76	15
15.7729	11	15.7729	24	15.7729	4.5	15.7729	18
15.7858	14	15.7858	20	15.7858	9.25	15.7858	19
15.7986	11	15.7986	14	15.7986	1.75	15.7986	19
15.8115	15	15.8115	13	15.8115	1.5	15.8115	21
15.8244	16	15.8244	13	15.8244	0.5	15.8244	16
15.8372	19	15.8372	24	15.8372	3.25	15.8372	10
15.8501	18	15.8501	22	15.8501	14	15.8501	20
15.863	14	15.863	19	15.863	0.25	15.863	12
15.8759	11	15.8759	17	15.8758	5.75	15.8758	19
15.8887	9	15.8887	11	15.8887	1.25	15.8887	13
15.9016	13	15.9016	21	15.9016	6	15.9016	18
15.9145	18	15.9145	9	15.9145	0	15.9145	21
15.9273	15	15.9273	25	15.9273	0	15.9273	14
15.9402	13	15.9402	14	15.9402	0	15.9402	17
15.9531	16	15.9531	10	15.9531	1.5	15.9531	15
15.966	12	15.966	29	15.9659	0	15.9659	13
15.9788	17	15.9788	15	15.9788	4.5	15.9788	18
15.9917	15	15.9917	26	15.9917	8.5	15.9917	7
16.0046	16	16.0046	13	16.0046	1.5	16.0046	21
16.0174	9	16.0174	18	16.0174	0.25	16.0174	18
16.0303	19	16.0303	20	16.0303	6	16.0303	11
16.0432	14	16.0432	12	16.0432	1.25	16.0432	16
16.0561	10	16.0561	17	16.056	7.75	16.056	17
16.0689	10	16.0689	15	16.0689	2.25	16.0689	15
16.0818	11	16.0818	15	16.0818	4.5	16.0818	22
16.0947	14	16.0947	15	16.0947	0	16.0947	17
16.1075	14	16.1075	11	16.1075	1.5	16.1075	18
16.1204	13	16.1204	11	16.1204	0.5	16.1204	13
16.1333	13	16.1333	23	16.1333	4.75	16.1333	20
16.1461	13	16.1461	19	16.1461	0	16.1461	20
16.159	16	16.159	8	16.159	2.75	16.159	13
16.1719	21	16.1719	9	16.1719	3.25	16.1719	10
16.1848	12	16.1848	24	16.1848	4.25	16.1848	19
16.1976	9	16.1976	20	16.1976	4.5	16.1976	16
16.2105	14	16.2105	10	16.2105	5.25	16.2105	20
16.2234	15	16.2234	14	16.2234	3.25	16.2234	16
16.2362	11	16.2362	10	16.2362	3.75	16.2362	17
16.2491	5	16.2491	10	16.2491	0	16.2491	19
16.262	15	16.262	17	16.262	0	16.262	19
16.2749	8	16.2749	10	16.2749	0	16.2749	20
16.2877	9	16.2877	13	16.2877	6	16.2877	16
16.3006	9	16.3006	7	16.3006	8.75	16.3006	17
16.3135	10	16.3135	15	16.3135	2.25	16.3135	18
16.3263	7	16.3263	16	16.3263	2.25	16.3263	16
16.3392	13	16.3392	11	16.3392	1.75	16.3392	17
16.3521	17	16.3521	18	16.3521	8.75	16.3521	12
16.365	12	16.365	15	16.365	4.5	16.365	11
16.3778	13	16.3778	14	16.3778	8	16.3778	13
16.3907	5	16.3907	11	16.3907	4.75	16.3907	9
16.4036	17	16.4036	14	16.4036	0.25	16.4036	16
16.4164	20	16.4164	14	16.4164	0	16.4164	27
16.4293	7	16.4293	14	16.4293	3.75	16.4293	20
16.4422	15	16.4422	20	16.4422	1	16.4422	12
16.455	16	16.455	13	16.455	5.25	16.455	17
16.4679	11	16.4679	22	16.4679	2.75	16.4679	14
16.4808	10	16.4808	21	16.4808	3.25	16.4808	14
16.4937	14	16.4937	19	16.4937	2.5	16.4937	15
16.5065	13	16.5065	11	16.5065	3	16.5065	12
16.5194	11	16.5194	11	16.5194	0	16.5194	11
16.5323	11	16.5323	14	16.5323	11.25	16.5323	12
16.5451	12	16.5451	13	16.5451	3.5	16.5451	20
16.558	8	16.558	18	16.558	5.25	16.558	10
16.5709	7	16.5709	22	16.5709	4.5	16.5709	6
16.5838	17	16.5838	17	16.5837	4.25	16.5837	19
16.5966	7	16.5966	8	16.5966	0.75	16.5966	11
16.6095	14	16.6095	8	16.6095	4.5	16.6095	17
16.6224	13	16.6224	16	16.6224	5	16.6224	15
16.6352	11	16.6352	20	16.6352	4.25	16.6352	16
16.6481	7	16.6481	21	16.6481	2	16.6481	22
16.661	18	16.661	20	16.661	2	16.661	10
16.6739	14	16.6739	13	16.6739	0.25	16.6739	11
16.6867	14	16.6867	20	16.6867	1.5	16.6867	18
16.6996	14	16.6996	16	16.6996	3.75	16.6996	14
16.7125	13	16.7125	9	16.7125	4	16.7125	15
16.7253	13	16.7253	12	16.7253	9.75	16.7253	13
16.7382	14	16.7382	8	16.7382	0.75	16.7382	12
16.7511	10	16.7511	12	16.7511	8	16.7511	15
16.7639	14	16.7639	14	16.7639	7	16.7639	12
16.7768	10	16.7768	17	16.7768	6	16.7768	20
16.7897	16	16.7897	13	16.7897	2.25	16.7897	19
16.8026	16	16.8026	15	16.8026	1.75	16.8026	21
16.8154	10	16.8154	11	16.8154	4	16.8154	21
16.8283	9	16.8283	11	16.8283	5.25	16.8283	19
16.8412	16	16.8412	10	16.8412	5.25	16.8412	21
16.854	15	16.854	18	16.854	6.25	16.854	23
16.8669	14	16.8669	19	16.8669	0.75	16.8669	20
16.8798	5	16.8798	9	16.8798	1.25	16.8798	16
16.8927	13	16.8927	13	16.8926	3.75	16.8926	16
16.9055	15	16.9055	16	16.9055	8.75	16.9055	20
16.9184	17	16.9184	14	16.9184	6.25	16.9184	17
16.9313	10	16.9313	13	16.9313	1	16.9313	15
16.9441	17	16.9441	16	16.9441	0	16.9441	16
16.957	9	16.957	10	16.957	4.75	16.957	17
16.9699	14	16.9699	11	16.9699	0.5	16.9699	16
16.9828	8	16.9828	8	16.9827	3.75	16.9827	20
16.9956	15	16.9956	13	16.9956	9.5	16.9956	7
17.0085	20	17.0085	14	17.0085	5.25	17.0085	18
17.0214	12	17.0214	7	17.0214	0	17.0214	14
17.0342	11	17.0342	9	17.0342	3.25	17.0342	12
17.0471	13	17.0471	14	17.0471	2	17.0471	12
17.06	12	17.06	8	17.06	5.25	17.06	15
17.0728	15	17.0728	20	17.0728	10.75	17.0728	9
17.0857	13	17.0857	14	17.0857	6.75	17.0857	5
17.0986	11	17.0986	10	17.0986	5.75	17.0986	15
17.1115	14	17.1115	15	17.1115	2.75	17.1115	14
17.1243	20	17.1243	9	17.1243	0.25	17.1243	12
17.1372	10	17.1372	15	17.1372	2.5	17.1372	8
17.1501	11	17.1501	10	17.1501	0	17.1501	24
17.1629	16	17.1629	11	17.1629	3	17.1629	12
17.1758	10	17.1758	13	17.1758	3.25	17.1758	18
17.1887	13	17.1887	20	17.1887	4.25	17.1887	16
17.2016	9	17.2016	9	17.2016	0.75	17.2016	16
17.2144	14	17.2144	15	17.2144	9	17.2144	17
17.2273	10	17.2273	13	17.2273	5	17.2273	13
17.2402	11	17.2402	10	17.2402	0.75	17.2402	12
17.253	17	17.253	10	17.253	4.25	17.253	15
17.2659	12	17.2659	12	17.2659	2.25	17.2659	12
17.2788	17	17.2788	14	17.2788	10	17.2788	15
17.2917	17	17.2917	15	17.2917	1.25	17.2917	11
17.3045	14	17.3045	16	17.3045	0.5	17.3045	11
17.3174	22	17.3174	9	17.3174	2.75	17.3174	19
17.3303	15	17.3303	7	17.3303	4.75	17.3303	14
17.3431	18	17.3431	9	17.3431	5.5	17.3431	12
17.356	9	17.356	10	17.356	8.25	17.356	14
17.3689	9	17.3689	10	17.3689	5	17.3689	12
17.3817	10	17.3817	21	17.3817	2.5	17.3817	22
17.3946	15	17.3946	9	17.3946	0	17.3946	13
17.4075	24	17.4075	10	17.4075	0	17.4075	10
17.4204	14	17.4204	8	17.4204	6.5	17.4204	17
17.4332	10	17.4332	13	17.4332	3.25	17.4332	16
17.4461	16	17.4461	11	17.4461	8.75	17.4461	18
17.459	15	17.459	11	17.459	8	17.459	14
17.4718	15	17.4718	14	17.4718	1.5	17.4718	11
17.4847	12	17.4847	15	17.4847	4	17.4847	22
17.4976	15	17.4976	15	17.4976	6	17.4976	18
17.5105	9	17.5105	13	17.5104	3.25	17.5104	16
17.5233	9	17.5233	8	17.5233	8.25	17.5233	22
17.5362	16	17.5362	7	17.5362	1	17.5362	12
17.5491	17	17.5491	7	17.5491	5	17.5491	15
17.5619	12	17.5619	11	17.5619	2.75	17.5619	24
17.5748	10	17.5748	14	17.5748	2.25	17.5748	20
17.5877	11	17.5877	3	17.5877	0	17.5877	10
17.6006	13	17.6006	11	17.6005	6	17.6005	22
17.6134	12	17.6134	20	17.6134	7.25	17.6134	17
17.6263	16	17.6263	10	17.6263	6.75	17.6263	12
17.6392	18	17.6392	9	17.6392	2.25	17.6392	15
17.652	7	17.652	15	17.652	5.75	17.652	9
17.6649	16	17.6649	11	17.6649	3.5	17.6649	15
17.6778	21	17.6778	27	17.6778	2.5	17.6778	7
17.6906	9	17.6906	18	17.6906	8.25	17.6906	22
17.7035	17	17.7035	15	17.7035	5	17.7035	17
17.7164	13	17.7164	10	17.7164	3.5	17.7164	10
17.7293	11	17.7293	16	17.7293	0	17.7293	7
17.7421	11	17.7421	9	17.7421	0.5	17.7421	14
17.755	21	17.755	11	17.755	6	17.755	11
17.7679	19	17.7679	15	17.7679	7.5	17.7679	12
17.7807	8	17.7807	22	17.7807	1	17.7807	17
17.7936	17	17.7936	25	17.7936	10	17.7936	14
17.8065	15	17.8065	6	17.8065	0	17.8065	13
17.8194	17	17.8194	12	17.8194	1.25	17.8194	15
17.8322	9	17.8322	11	17.8322	1.5	17.8322	20
17.8451	16	17.8451	7	17.8451	0.5	17.8451	11
17.858	16	17.858	10	17.858	0.5	17.858	17
17.8708	15	17.8708	9	17.8708	2.25	17.8708	20
17.8837	17	17.8837	10	17.8837	3	17.8837	15
17.8966	15	17.8966	15	17.8966	4	17.8966	15
17.9095	15	17.9095	13	17.9094	7.25	17.9094	14
17.9223	18	17.9223	14	17.9223	7.5	17.9223	7
17.9352	10	17.9352	11	17.9352	2.75	17.9352	19
17.9481	9	17.9481	14	17.9481	6.25	17.9481	9
17.9609	11	17.9609	17	17.9609	5	17.9609	12
17.9738	13	17.9738	11	17.9738	8.25	17.9738	23
17.9867	14	17.9867	13	17.9867	3.5	17.9867	18
17.9995	10	17.9995	11	17.9995	3.25	17.9995	12
18.0124	14	18.0124	8	18.0124	1	18.0124	15
18.0253	9	18.0253	13	18.0253	2.5	18.0253	14
18.0382	13	18.0382	12	18.0382	6.75	18.0382	11
18.051	17	18.051	13	18.051	2	18.051	23
18.0639	13	18.0639	13	18.0639	0.75	18.0639	16
18.0768	16	18.0768	12	18.0768	0.25	18.0768	16
18.0896	13	18.0896	11	18.0896	0	18.0896	16
18.1025	12	18.1025	10	18.1025	9.75	18.1025	23
18.1154	13	18.1154	6	18.1154	8.5	18.1154	17
18.1283	17	18.1283	7	18.1283	14.25	18.1283	15
18.1411	13	18.1411	9	18.1411	7.75	18.1411	7
18.154	14	18.154	15	18.154	1.5	18.154	15
18.1669	16	18.1669	11	18.1669	1.75	18.1669	13
18.1797	10	18.1797	13	18.1797	0.5	18.1797	12
18.1926	16	18.1926	15	18.1926	1.25	18.1926	15
18.2055	14	18.2055	12	18.2055	5	18.2055	17
18.2184	15	18.2184	19	18.2184	1.5	18.2184	19
18.2312	15	18.2312	7	18.2312	7	18.2312	22
18.2441	12	18.2441	11	18.2441	5.25	18.2441	12
18.257	16	18.257	11	18.257	3.5	18.257	14
18.2698	12	18.2698	15	18.2698	7.25	18.2698	19
18.2827	18	18.2827	8	18.2827	0.75	18.2827	18
18.2956	11	18.2956	13	18.2956	6.25	18.2956	10
18.3084	18	18.3084	19	18.3084	7.5	18.3084	7
18.3213	7	18.3213	12	18.3213	7.25	18.3213	14
18.3342	18	18.3342	17	18.3342	4.75	18.3342	16
18.3471	14	18.3471	14	18.3471	0	18.3471	17
18.3599	14	18.3599	7	18.3599	0	18.3599	7
18.3728	12	18.3728	13	18.3728	0	18.3728	13
18.3857	10	18.3857	12	18.3857	0	18.3857	15
18.3985	14	18.3985	8	18.3985	10	18.3985	12
18.4114	10	18.4114	14	18.4114	7.5	18.4114	15
18.4243	12	18.4243	7	18.4243	1.75	18.4243	20
18.4372	10	18.4372	10	18.4371	3.5	18.4371	14
18.45	12	18.45	14	18.45	4	18.45	13
18.4629	9	18.4629	8	18.4629	7.75	18.4629	19
18.4758	13	18.4758	15	18.4758	1.75	18.4758	22
18.4886	10	18.4886	10	18.4886	2	18.4886	15
18.5015	10	18.5015	6	18.5015	6.75	18.5015	15
18.5144	9	18.5144	8	18.5144	0	18.5144	16
18.5273	10	18.5273	5	18.5272	5.75	18.5272	14
18.5401	12	18.5401	9	18.5401	4	18.5401	15
18.553	15	18.553	9	18.553	2	18.553	20
18.5659	19	18.5659	12	18.5659	7.25	18.5659	17
18.5787	10	18.5787	12	18.5787	6.5	18.5787	15
18.5916	14	18.5916	9	18.5916	2.75	18.5916	19
18.6045	18	18.6045	17	18.6045	10	18.6045	18
18.6173	14	18.6173	13	18.6173	3	18.6173	16
18.6302	12	18.6302	7	18.6302	4.25	18.6302	13
18.6431	15	18.6431	12	18.6431	11.75	18.6431	13
18.656	14	18.656	11	18.656	3	18.656	13
18.6688	15	18.6688	12	18.6688	7	18.6688	18
18.6817	19	18.6817	14	18.6817	3.5	18.6817	19
18.6946	11	18.6946	14	18.6946	0	18.6946	23
18.7074	14	18.7074	9	18.7074	3.75	18.7074	15
18.7203	9	18.7203	12	18.7203	3	18.7203	13
18.7332	16	18.7332	12	18.7332	7	18.7332	10
18.7461	12	18.7461	14	18.7461	4	18.7461	19
18.7589	14	18.7589	12	18.7589	6.25	18.7589	16
18.7718	16	18.7718	16	18.7718	9.5	18.7718	12
18.7847	7	18.7847	17	18.7847	1.25	18.7847	11
18.7975	13	18.7975	13	18.7975	5.75	18.7975	17
18.8104	14	18.8104	19	18.8104	3	18.8104	12
18.8233	14	18.8233	12	18.8233	0.75	18.8233	17
18.8362	12	18.8362	8	18.8361	6.75	18.8361	12
18.849	11	18.849	13	18.849	9.5	18.849	15
18.8619	14	18.8619	12	18.8619	8	18.8619	15
18.8748	15	18.8748	8	18.8748	7.25	18.8748	11
18.8876	16	18.8876	17	18.8876	0	18.8876	14
18.9005	15	18.9005	12	18.9005	0	18.9005	14
18.9134	19	18.9134	15	18.9134	5	18.9134	20
18.9262	19	18.9262	11	18.9262	11.25	18.9262	29
18.9391	16	18.9391	12	18.9391	5.25	18.9391	17
18.952	16	18.952	11	18.952	4.5	18.952	18
18.9649	13	18.9649	14	18.9649	1.25	18.9649	17
18.9777	14	18.9777	16	18.9777	1	18.9777	15
18.9906	22	18.9906	8	18.9906	0.75	18.9906	21
19.0035	8	19.0035	11	19.0035	0.25	19.0035	11
19.0163	22	19.0163	9	19.0163	7.75	19.0163	13
19.0292	16	19.0292	12	19.0292	3.25	19.0292	14
19.0421	10	19.0421	11	19.0421	9	19.0421	11
19.055	12	19.055	9	19.055	2	19.055	25
19.0678	13	19.0678	14	19.0678	2.5	19.0678	14
19.0807	14	19.0807	13	19.0807	0	19.0807	22
19.0936	12	19.0936	11	19.0936	0	19.0936	16
19.1064	13	19.1064	18	19.1064	10	19.1064	15
19.1193	12	19.1193	10	19.1193	4	19.1193	11
19.1322	13	19.1322	8	19.1322	4.75	19.1322	11
19.1451	14	19.1451	9	19.1451	1	19.1451	19
19.1579	16	19.1579	11	19.1579	0.5	19.1579	17
19.1708	17	19.1708	9	19.1708	2.75	19.1708	21
19.1837	12	19.1837	15	19.1837	0	19.1837	18
19.1965	12	19.1965	11	19.1965	0	19.1965	15
19.2094	14	19.2094	8	19.2094	3.5	19.2094	15
19.2223	14	19.2223	13	19.2223	4.25	19.2223	13
19.2351	11	19.2351	12	19.2351	3.25	19.2351	21
19.248	16	19.248	6	19.248	7.25	19.248	17
19.2609	21	19.2609	13	19.2609	4.5	19.2609	13
19.2738	13	19.2738	12	19.2738	1.5	19.2738	18
19.2866	17	19.2866	10	19.2866	0	19.2866	12
19.2995	9	19.2995	7	19.2995	0	19.2995	19
19.3124	13	19.3124	7	19.3124	4	19.3124	24
19.3252	15	19.3252	6	19.3252	8.5	19.3252	16
19.3381	8	19.3381	8	19.3381	1.5	19.3381	16
19.351	14	19.351	9	19.351	7.75	19.351	19
19.3639	13	19.3639	7	19.3638	7.25	19.3638	19
19.3767	10	19.3767	9	19.3767	6	19.3767	20
19.3896	7	19.3896	17	19.3896	8.75	19.3896	16
19.4025	18	19.4025	18	19.4025	1.75	19.4025	23
19.4153	14	19.4153	12	19.4153	0	19.4153	21
19.4282	5	19.4282	7	19.4282	5.25	19.4282	14
19.4411	11	19.4411	5	19.4411	8.75	19.4411	12
19.454	17	19.454	12	19.4539	8.5	19.4539	16
19.4668	15	19.4668	11	19.4668	5	19.4668	13
19.4797	15	19.4797	9	19.4797	5.75	19.4797	11
19.4926	16	19.4926	12	19.4926	0	19.4926	14
19.5054	15	19.5054	18	19.5054	0	19.5054	15
19.5183	14	19.5183	15	19.5183	2.75	19.5183	17
19.5312	17	19.5312	11	19.5312	2.25	19.5312	14
19.544	21	19.544	11	19.544	9.25	19.544	13
19.5569	14	19.5569	15	19.5569	11	19.5569	14
19.5698	13	19.5698	13	19.5698	0	19.5698	8
19.5827	10	19.5827	10	19.5827	6.5	19.5827	10
19.5955	12	19.5955	13	19.5955	1.25	19.5955	13
19.6084	15	19.6084	8	19.6084	9	19.6084	11
19.6213	12	19.6213	6	19.6213	2.75	19.6213	17
19.6341	9	19.6341	14	19.6341	0.5	19.6341	16
19.647	14	19.647	15	19.647	3	19.647	13
19.6599	16	19.6599	10	19.6599	1.75	19.6599	11
19.6728	11	19.6728	9	19.6728	5.5	19.6728	12
19.6856	17	19.6856	15	19.6856	0	19.6856	14
19.6985	19	19.6985	9	19.6985	6	19.6985	17
19.7114	8	19.7114	8	19.7114	4.5	19.7114	15
19.7242	15	19.7242	5	19.7242	5.75	19.7242	21
19.7371	11	19.7371	7	19.7371	5.75	19.7371	9
19.75	8	19.75	10	19.75	0.75	19.75	23
19.7629	16	19.7629	9	19.7629	3.25	19.7629	25
19.7757	10	19.7757	7	19.7757	6	19.7757	24
19.7886	14	19.7886	11	19.7886	3.25	19.7886	14
19.8015	8	19.8015	14	19.8015	0	19.8015	14
19.8143	14	19.8143	8	19.8143	4.5	19.8143	13
19.8272	10	19.8272	6	19.8272	0	19.8272	23
19.8401	10	19.8401	11	19.8401	6.25	19.8401	14
19.8529	14	19.8529	17	19.8529	6.75	19.8529	16
19.8658	17	19.8658	11	19.8658	7	19.8658	15
19.8787	13	19.8787	15	19.8787	1.25	19.8787	11
19.8916	11	19.8916	8	19.8916	6.75	19.8916	11
19.9044	8	19.9044	13	19.9044	5	19.9044	20
19.9173	18	19.9173	9	19.9173	7.75	19.9173	16
19.9302	15	19.9302	9	19.9302	5.25	19.9302	15
19.943	17	19.943	14	19.943	7.5	19.943	21
19.9559	8	19.9559	16	19.9559	1.5	19.9559	19
19.9688	15	19.9688	10	19.9688	1.5	19.9688	13
19.9817	15	19.9817	16	19.9816	2.75	19.9816	16
19.9945	18	19.9945	16	19.9945	5.75	19.9945	19
20.0074	14	20.0074	11	20.0074	1.75	20.0074	19
20.0203	13	20.0203	12	20.0203	0.75	20.0203	20
20.0331	17	20.0331	14	20.0331	0	20.0331	20
20.046	14	20.046	11	20.046	0	20.046	25
20.0589	16	20.0589	9	20.0589	6.5	20.0589	22
20.0718	21	20.0718	9	20.0718	6.5	20.0718	12
20.0846	20	20.0846	7	20.0846	8.25	20.0846	20
20.0975	15	20.0975	14	20.0975	9.25	20.0975	15
20.1104	9	20.1104	4	20.1104	3.5	20.1104	11
20.1232	16	20.1232	10	20.1232	0	20.1232	22
20.1361	13	20.1361	10	20.1361	4	20.1361	20
20.149	15	20.149	12	20.149	3.75	20.149	25
20.1618	17	20.1618	12	20.1619	7.5	20.1619	17
20.1747	22	20.1747	14	20.1747	4.25	20.1747	13
20.1876	16	20.1876	8	20.1876	2.25	20.1876	16
20.2005	17	20.2005	10	20.2005	1.5	20.2005	14
20.2133	13	20.2133	11	20.2133	3.25	20.2133	17
20.2262	15	20.2262	10	20.2262	4.5	20.2262	11
20.2391	16	20.2391	9	20.2391	3.25	20.2391	18
20.2519	11	20.2519	10	20.2519	1.25	20.2519	20
20.2648	15	20.2648	11	20.2648	0	20.2648	16
20.2777	23	20.2777	13	20.2777	3.25	20.2777	11
20.2906	18	20.2906	15	20.2905	1.25	20.2905	10
20.3034	12	20.3034	14	20.3034	9.25	20.3034	16
20.3163	20	20.3163	10	20.3163	8.25	20.3163	11
20.3292	9	20.3292	15	20.3292	1	20.3292	10
20.342	21	20.342	15	20.342	7.25	20.342	13
20.3549	11	20.3549	9	20.3549	0.5	20.3549	17
20.3678	16	20.3678	11	20.3678	0.25	20.3678	20
20.3807	17	20.3807	15	20.3806	0.25	20.3806	17
20.3935	16	20.3935	9	20.3935	5.25	20.3935	20
20.4064	12	20.4064	14	20.4064	6	20.4064	28
20.4193	15	20.4193	6	20.4193	10.5	20.4193	12
20.4321	11	20.4321	12	20.4321	5.75	20.4321	17
20.445	21	20.445	16	20.445	0	20.445	21
20.4579	20	20.4579	14	20.4579	2.25	20.4579	18
20.4707	21	20.4707	8	20.4707	0.75	20.4707	11
20.4836	15	20.4836	13	20.4836	6.25	20.4836	14
20.4965	14	20.4965	14	20.4965	0	20.4965	11
20.5094	13	20.5094	7	20.5094	13	20.5094	13
20.5222	16	20.5222	3	20.5222	4.25	20.5222	16
20.5351	9	20.5351	5	20.5351	4.5	20.5351	11
20.548	13	20.548	9	20.548	7.5	20.548	13
20.5608	14	20.5608	15	20.5608	0.5	20.5608	14
20.5737	20	20.5737	12	20.5737	1.25	20.5737	16
20.5866	11	20.5866	18	20.5866	7	20.5866	15
20.5995	15	20.5995	13	20.5995	8.25	20.5995	21
20.6123	14	20.6123	13	20.6123	0	20.6123	12
20.6252	17	20.6252	11	20.6252	6.25	20.6252	13
20.6381	10	20.6381	12	20.6381	1.5	20.6381	19
20.6509	8	20.6509	7	20.6509	0	20.6509	18
20.6638	14	20.6638	13	20.6638	3.5	20.6638	18
20.6767	12	20.6767	13	20.6767	0	20.6767	14
20.6896	12	20.6896	8	20.6896	4	20.6896	14
20.7024	13	20.7024	7	20.7024	3	20.7024	16
20.7153	20	20.7153	12	20.7153	11.5	20.7153	19
20.7282	19	20.7282	14	20.7282	4.75	20.7282	11
20.741	16	20.741	15	20.741	4.25	20.741	14
20.7539	10	20.7539	9	20.7539	0	20.7539	17
20.7668	25	20.7668	7	20.7668	0	20.7668	20
20.7796	17	20.7796	17	20.7797	2.5	20.7797	22
20.7925	10	20.7925	13	20.7925	0	20.7925	12
20.8054	15	20.8054	12	20.8054	2.5	20.8054	13
20.8183	13	20.8183	13	20.8183	6.75	20.8183	8
20.8311	15	20.8311	9	20.8311	0.75	20.8311	9
20.844	17	20.844	13	20.844	15.75	20.844	11
20.8569	19	20.8569	6	20.8569	6	20.8569	19
20.8697	19	20.8697	12	20.8697	0	20.8697	7
20.8826	8	20.8826	15	20.8826	0.75	20.8826	20
20.8955	13	20.8955	8	20.8955	0	20.8955	22
20.9084	12	20.9084	7	20.9083	4.75	20.9083	7
20.9212	20	20.9212	10	20.9212	7	20.9212	12
20.9341	25	20.9341	15	20.9341	6.25	20.9341	25
20.947	13	20.947	12	20.947	0	20.947	19
20.9598	13	20.9598	15	20.9598	3	20.9598	17
20.9727	15	20.9727	12	20.9727	3.75	20.9727	12
20.9856	21	20.9856	10	20.9856	7.25	20.9856	19
20.9985	14	20.9985	9	20.9984	7.75	20.9984	13
21.0113	12	21.0113	8	21.0113	8.5	21.0113	11
21.0242	13	21.0242	14	21.0242	0	21.0242	7
21.0371	23	21.0371	13	21.0371	3.25	21.0371	13
21.0499	24	21.0499	10	21.0499	6.25	21.0499	20
21.0628	12	21.0628	18	21.0628	4.25	21.0628	18
21.0757	13	21.0757	12	21.0757	0	21.0757	14
21.0886	19	21.0886	6	21.0886	13.25	21.0886	14
21.1014	18	21.1014	13	21.1014	3.5	21.1014	12
21.1143	16	21.1143	12	21.1143	3	21.1143	13
21.1272	11	21.1272	14	21.1272	9.5	21.1272	17
21.14	11	21.14	8	21.14	1.25	21.14	14
21.1529	12	21.1529	11	21.1529	6.75	21.1529	20
21.1658	14	21.1658	14	21.1658	0	21.1658	13
21.1786	12	21.1786	14	21.1786	6.25	21.1786	11
21.1915	11	21.1915	15	21.1915	3.75	21.1915	17
21.2044	13	21.2044	10	21.2044	6.25	21.2044	11
21.2173	21	21.2173	12	21.2172	2.25	21.2172	12
21.2301	12	21.2301	10	21.2301	1.5	21.2301	21
21.243	11	21.243	9	21.243	7.5	21.243	25
21.2559	10	21.2559	16	21.2559	2.25	21.2559	15
21.2687	10	21.2687	12	21.2687	0	21.2687	10
21.2816	18	21.2816	16	21.2816	0.75	21.2816	11
21.2945	16	21.2945	8	21.2945	0	21.2945	15
21.3074	14	21.3074	9	21.3073	0	21.3073	15
21.3202	26	21.3202	11	21.3202	0	21.3202	12
21.3331	15	21.3331	7	21.3331	0	21.3331	13
21.346	16	21.346	12	21.346	2.25	21.346	18
21.3588	12	21.3588	10	21.3588	3.25	21.3588	22
21.3717	15	21.3717	10	21.3717	9.25	21.3717	12
21.3846	20	21.3846	8	21.3846	3	21.3846	10
21.3975	14	21.3975	14	21.3974	0	21.3974	14
21.4103	15	21.4103	12	21.4103	0.75	21.4103	17
21.4232	9	21.4232	12	21.4232	0	21.4232	14
21.4361	10	21.4361	14	21.4361	0	21.4361	11
21.4489	14	21.4489	17	21.4489	7.25	21.4489	12
21.4618	15	21.4618	14	21.4618	2.75	21.4618	19
21.4747	15	21.4747	9	21.4747	7	21.4747	17
21.4875	16	21.4875	16	21.4875	5	21.4875	12
21.5004	15	21.5004	12	21.5004	2.75	21.5004	13
21.5133	14	21.5133	9	21.5133	0	21.5133	14
21.5262	15	21.5262	14	21.5262	4.25	21.5262	14
21.539	14	21.539	12	21.539	1.5	21.539	10
21.5519	21	21.5519	12	21.5519	0.75	21.5519	13
21.5648	21	21.5648	10	21.5648	2	21.5648	16
21.5776	11	21.5776	13	21.5776	5.5	21.5776	11
21.5905	18	21.5905	18	21.5905	2.5	21.5905	18
21.6034	6	21.6034	17	21.6034	6.25	21.6034	14
21.6163	9	21.6163	14	21.6163	2.75	21.6163	13
21.6291	18	21.6291	15	21.6291	2.5	21.6291	12
21.642	14	21.642	12	21.642	0	21.642	10
21.6549	17	21.6549	7	21.6549	1	21.6549	11
21.6677	12	21.6677	19	21.6677	3.5	21.6677	13
21.6806	14	21.6806	11	21.6806	3.5	21.6806	16
21.6935	18	21.6935	12	21.6935	0.75	21.6935	13
21.7064	16	21.7064	10	21.7064	8.25	21.7064	21
21.7192	11	21.7192	18	21.7192	12.5	21.7192	14
21.7321	13	21.7321	22	21.7321	5	21.7321	15
21.745	15	21.745	11	21.745	0	21.745	14
21.7578	15	21.7578	13	21.7578	0.25	21.7578	22
21.7707	18	21.7707	12	21.7707	8	21.7707	13
21.7836	13	21.7836	8	21.7836	0	21.7836	7
21.7964	9	21.7964	12	21.7964	8.25	21.7964	15
21.8093	17	21.8093	10	21.8093	10.25	21.8093	10
21.8222	16	21.8222	8	21.8222	0	21.8222	19
21.8351	14	21.8351	10	21.835	4.25	21.835	16
21.8479	17	21.8479	16	21.8479	0	21.8479	17
21.8608	10	21.8608	9	21.8608	0.75	21.8608	11
21.8737	19	21.8737	16	21.8737	0	21.8737	18
21.8865	11	21.8865	9	21.8865	2	21.8865	14
21.8994	9	21.8994	15	21.8994	0.25	21.8994	17
21.9123	16	21.9123	16	21.9123	0	21.9123	17
21.9252	18	21.9252	6	21.9251	0.5	21.9251	18
21.938	14	21.938	11	21.938	2.5	21.938	21
21.9509	14	21.9509	14	21.9509	4	21.9509	17
21.9638	19	21.9638	16	21.9638	9	21.9638	16
21.9766	14	21.9766	9	21.9766	6.75	21.9766	10
21.9895	16	21.9895	10	21.9895	2.25	21.9895	17
22.0024	14	22.0024	9	22.0024	0	22.0024	16
22.0153	22	22.0153	13	22.0153	3.5	22.0153	17
22.0281	18	22.0281	11	22.0281	1.5	22.0281	19
22.041	15	22.041	16	22.041	0.5	22.041	19
22.0539	11	22.0539	7	22.0539	5.25	22.0539	15
22.0667	19	22.0667	8	22.0667	4.5	22.0667	18
22.0796	19	22.0796	12	22.0796	3.75	22.0796	27
22.0925	18	22.0925	7	22.0925	6.5	22.0925	16
22.1053	15	22.1053	15	22.1053	0.75	22.1053	14
22.1182	15	22.1182	14	22.1182	4	22.1182	18
22.1311	22	22.1311	16	22.1311	0	22.1311	16
22.144	14	22.144	12	22.144	0	22.144	18
22.1568	16	22.1568	10	22.1568	0	22.1568	15
22.1697	18	22.1697	11	22.1697	1	22.1697	10
22.1826	11	22.1826	16	22.1826	8.75	22.1826	13
22.1954	20	22.1954	6	22.1954	1.25	22.1954	13
22.2083	20	22.2083	11	22.2083	3.25	22.2083	17
22.2212	10	22.2212	10	22.2212	0	22.2212	14
22.2341	14	22.2341	14	22.234	7.25	22.234	18
22.2469	21	22.2469	13	22.2469	0.25	22.2469	19
22.2598	20	22.2598	8	22.2598	5.25	22.2598	15
22.2727	9	22.2727	5	22.2727	9.25	22.2727	23
22.2855	14	22.2855	15	22.2855	0.25	22.2855	17
22.2984	17	22.2984	14	22.2984	3.75	22.2984	11
22.3113	22	22.3113	11	22.3113	3.5	22.3113	18
22.3242	15	22.3242	14	22.3241	7.75	22.3241	17
22.337	20	22.337	17	22.337	4.75	22.337	10
22.3499	23	22.3499	10	22.3499	0	22.3499	9
22.3628	12	22.3628	11	22.3628	2.75	22.3628	20
22.3756	26	22.3756	14	22.3756	0.75	22.3756	14
22.3885	16	22.3885	10	22.3885	5	22.3885	12
22.4014	15	22.4014	19	22.4014	0.75	22.4014	20
22.4142	18	22.4142	11	22.4142	5.5	22.4142	15
22.4271	12	22.4271	17	22.4271	3.5	22.4271	23
22.44	14	22.44	12	22.44	2.25	22.44	24
22.4529	14	22.4529	10	22.4529	8	22.4529	24
22.4657	15	22.4657	10	22.4657	4	22.4657	14
22.4786	22	22.4786	12	22.4786	3.5	22.4786	19
22.4915	20	22.4915	8	22.4915	7	22.4915	13
22.5043	9	22.5043	12	22.5043	0	22.5043	15
22.5172	11	22.5172	5	22.5172	0	22.5172	23
22.5301	12	22.5301	12	22.5301	2.75	22.5301	18
22.543	19	22.543	12	22.543	4.25	22.543	21
22.5558	18	22.5558	8	22.5558	6	22.5558	13
22.5687	23	22.5687	6	22.5687	4.75	22.5687	14
22.5816	16	22.5816	14	22.5816	1.75	22.5816	17
22.5944	20	22.5944	13	22.5944	0	22.5944	14
22.6073	19	22.6073	7	22.6073	3	22.6073	23
22.6202	15	22.6202	9	22.6202	0	22.6202	19
22.6331	18	22.6331	15	22.6331	1.25	22.6331	19
22.6459	11	22.6459	17	22.6459	5.5	22.6459	16
22.6588	17	22.6588	11	22.6588	7	22.6588	16
22.6717	15	22.6717	8	22.6717	0	22.6717	13
22.6845	17	22.6845	8	22.6845	3.75	22.6845	17
22.6974	9	22.6974	13	22.6974	5.75	22.6974	15
22.7103	9	22.7103	10	22.7103	3.75	22.7103	21
22.7231	14	22.7231	12	22.7231	0.75	22.7231	10
22.736	13	22.736	12	22.736	5	22.736	26
22.7489	18	22.7489	14	22.7489	9	22.7489	20
22.7618	18	22.7618	11	22.7617	5.5	22.7617	21
22.7746	15	22.7746	10	22.7746	2	22.7746	20
22.7875	23	22.7875	10	22.7875	6.5	22.7875	14
22.8004	19	22.8004	13	22.8004	2.75	22.8004	25
22.8132	24	22.8132	14	22.8132	9	22.8132	13
22.8261	21	22.8261	9	22.8261	5.75	22.8261	19
22.839	16	22.839	13	22.839	15.5	22.839	12
22.8519	13	22.8519	15	22.8518	8.5	22.8518	15
22.8647	22	22.8647	9	22.8647	7.25	22.8647	13
22.8776	22	22.8776	10	22.8776	1	22.8776	14
22.8905	22	22.8905	20	22.8905	0.25	22.8905	18
22.9033	16	22.9033	18	22.9033	6.25	22.9033	17
22.9162	20	22.9162	9	22.9162	5.75	22.9162	15
22.9291	20	22.9291	14	22.9291	0	22.9291	21
22.942	24	22.942	7	22.9419	7.25	22.9419	13
22.9548	25	22.9548	19	22.9548	6	22.9548	13
22.9677	18	22.9677	18	22.9677	1.25	22.9677	13
22.9806	26	22.9806	13	22.9806	5.5	22.9806	13
22.9934	12	22.9934	17	22.9934	3.5	22.9934	21
23.0063	14	23.0063	13	23.0063	0.5	23.0063	15
23.0192	15	23.0192	9	23.0192	3.25	23.0192	22
23.032	25	23.032	13	23.032	3.25	23.032	29
23.0449	23	23.0449	12	23.0449	12.5	23.0449	17
23.0578	23	23.0578	10	23.0578	6.25	23.0578	15
23.0707	19	23.0707	14	23.0707	3.25	23.0707	13
23.0835	21	23.0835	15	23.0835	4.25	23.0835	12
23.0964	21	23.0964	13	23.0964	5.75	23.0964	17
23.1093	32	23.1093	14	23.1093	2.25	23.1093	13
23.1221	24	23.1221	17	23.1221	5.5	23.1221	17
23.135	38	23.135	22	23.135	9.5	23.135	22
23.1479	16	23.1479	14	23.1479	0.75	23.1479	13
23.1608	17	23.1608	17	23.1608	3	23.1608	18
23.1736	18	23.1736	5	23.1736	3	23.1736	13
23.1865	21	23.1865	8	23.1865	1.5	23.1865	18
23.1994	14	23.1994	11	23.1994	7.5	23.1994	18
23.2122	30	23.2122	9	23.2122	3.25	23.2122	26
23.2251	23	23.2251	8	23.2251	0	23.2251	18
23.238	23	23.238	10	23.238	2.25	23.238	15
23.2509	20	23.2509	9	23.2508	0	23.2508	17
23.2637	21	23.2637	9	23.2637	0	23.2637	10
23.2766	24	23.2766	16	23.2766	7.75	23.2766	20
23.2895	25	23.2895	12	23.2895	3.5	23.2895	20
23.3023	16	23.3023	7	23.3023	5.25	23.3023	22
23.3152	20	23.3152	10	23.3152	7.5	23.3152	22
23.3281	23	23.3281	17	23.3281	6.25	23.3281	21
23.3409	21	23.3409	13	23.3409	5	23.3409	15
23.3538	22	23.3538	18	23.3538	0	23.3538	23
23.3667	27	23.3667	5	23.3667	3.75	23.3667	17
23.3796	22	23.3796	21	23.3795	7.75	23.3795	15
23.3924	18	23.3924	9	23.3924	4	23.3924	17
23.4053	25	23.4053	12	23.4053	9.5	23.4053	21
23.4182	13	23.4182	12	23.4182	9.75	23.4182	13
23.431	29	23.431	10	23.431	3.5	23.431	20
23.4439	20	23.4439	14	23.4439	0.25	23.4439	20
23.4568	19	23.4568	10	23.4568	5	23.4568	26
23.4697	29	23.4697	11	23.4697	3.25	23.4697	13
23.4825	18	23.4825	9	23.4825	8.25	23.4825	19
23.4954	16	23.4954	11	23.4954	0	23.4954	17
23.5083	19	23.5083	9	23.5083	3.75	23.5083	15
23.5211	15	23.5211	10	23.5211	8.75	23.5211	15
23.534	18	23.534	13	23.534	5.5	23.534	12
23.5469	15	23.5469	10	23.5469	8.5	23.5469	15
23.5598	13	23.5598	13	23.5598	6.5	23.5598	12
23.5726	11	23.5726	12	23.5726	3	23.5726	22
23.5855	21	23.5855	12	23.5855	7	23.5855	24
23.5984	15	23.5984	11	23.5984	5.5	23.5984	23
23.6112	17	23.6112	11	23.6112	3.5	23.6112	11
23.6241	20	23.6241	12	23.6241	1.25	23.6241	21
23.637	15	23.637	14	23.637	7.75	23.637	22
23.6498	31	23.6498	10	23.6498	0.25	23.6498	27
23.6627	21	23.6627	10	23.6627	2	23.6627	21
23.6756	24	23.6756	12	23.6756	8.5	23.6756	17
23.6885	21	23.6885	7	23.6884	7	23.6884	27
23.7013	15	23.7013	16	23.7013	11	23.7013	29
23.7142	23	23.7142	12	23.7142	8	23.7142	22
23.7271	20	23.7271	12	23.7271	1	23.7271	33
23.7399	17	23.7399	11	23.7399	1.75	23.7399	35
23.7528	17	23.7528	8	23.7528	0.5	23.7528	37
23.7657	17	23.7657	10	23.7657	0	23.7657	33
23.7786	15	23.7786	19	23.7785	0.75	23.7785	36
23.7914	21	23.7914	8	23.7914	0	23.7914	30
23.8043	16	23.8043	15	23.8043	5.5	23.8043	34
23.8172	16	23.8172	11	23.8172	4.5	23.8172	40
23.83	11	23.83	10	23.83	5.75	23.83	58
23.8429	14	23.8429	13	23.8429	2.75	23.8429	36
23.8558	14	23.8558	11	23.8558	5.25	23.8558	48
23.8687	18	23.8687	6	23.8686	0.25	23.8686	46
23.8815	17	23.8815	5	23.8815	0	23.8815	51
23.8944	18	23.8944	11	23.8944	6.75	23.8944	44
23.9073	20	23.9073	11	23.9073	0	23.9073	52
23.9201	11	23.9201	12	23.9201	3.5	23.9201	39
23.933	20	23.933	9	23.933	5.75	23.933	40
23.9459	14	23.9459	9	23.9459	9.75	23.9459	44
23.9587	16	23.9587	13	23.9587	1.75	23.9587	37
23.9716	20	23.9716	12	23.9716	7	23.9716	37
23.9845	16	23.9845	17	23.9845	3.75	23.9845	34
23.9974	20	23.9974	17	23.9974	6.5	23.9974	35
24.0102	19	24.0102	14	24.0102	0.25	24.0102	28
24.0231	15	24.0231	9	24.0231	11.5	24.0231	20
24.036	16	24.036	16	24.036	1	24.036	22
24.0488	20	24.0488	16	24.0488	0.25	24.0488	19
24.0617	13	24.0617	13	24.0617	8	24.0617	21
24.0746	16	24.0746	10	24.0746	6	24.0746	24
24.0875	18	24.0875	8	24.0875	1.5	24.0875	15
24.1003	11	24.1003	19	24.1003	12.5	24.1003	17
24.1132	11	24.1132	6	24.1132	0	24.1132	19
24.1261	21	24.1261	17	24.1261	0	24.1261	17
24.1389	10	24.1389	10	24.1389	2.5	24.1389	17
24.1518	28	24.1518	15	24.1518	8.75	24.1518	23
24.1647	16	24.1647	8	24.1647	7	24.1647	21
24.1776	14	24.1776	15	24.1776	8.25	24.1776	15
24.1904	21	24.1904	9	24.1904	8	24.1904	15
24.2033	15	24.2033	12	24.2033	7.5	24.2033	11
24.2162	16	24.2162	9	24.2162	3.5	24.2162	21
24.229	15	24.229	18	24.229	1.25	24.229	11
24.2419	23	24.2419	8	24.2419	0.25	24.2419	19
24.2548	19	24.2548	20	24.2548	0	24.2548	17
24.2676	14	24.2676	6	24.2676	2	24.2676	22
24.2805	10	24.2805	15	24.2805	3.25	24.2805	16
24.2934	21	24.2934	15	24.2934	8	24.2934	20
24.3063	18	24.3063	9	24.3062	2.75	24.3062	14
24.3191	11	24.3191	11	24.3191	4.5	24.3191	19
24.332	18	24.332	14	24.332	3	24.332	21
24.3449	15	24.3449	8	24.3449	8	24.3449	17
24.3577	11	24.3577	9	24.3577	5.25	24.3577	16
24.3706	18	24.3706	18	24.3706	1.25	24.3706	17
24.3835	15	24.3835	13	24.3835	10.5	24.3835	16
24.3964	21	24.3964	15	24.3964	6	24.3964	19
24.4092	15	24.4092	17	24.4092	5.25	24.4092	26
24.4221	22	24.4221	16	24.4221	4.25	24.4221	25
24.435	21	24.435	12	24.435	4	24.435	15
24.4478	12	24.4478	9	24.4478	5.75	24.4478	10
24.4607	9	24.4607	10	24.4607	0	24.4607	11
24.4736	9	24.4736	13	24.4736	9	24.4736	16
24.4865	22	24.4865	6	24.4865	6	24.4865	15
24.4993	21	24.4993	8	24.4993	1.75	24.4993	20
24.5122	15	24.5122	18	24.5122	9	24.5122	13
24.5251	22	24.5251	17	24.5251	8.5	24.5251	22
24.5379	10	24.5379	10	24.5379	3.5	24.5379	20
24.5508	12	24.5508	11	24.5508	9.75	24.5508	15
24.5637	20	24.5637	18	24.5637	5.25	24.5637	11
24.5765	18	24.5765	17	24.5765	4.5	24.5765	19
24.5894	9	24.5894	10	24.5894	0	24.5894	24
24.6023	15	24.6023	6	24.6023	1.5	24.6023	14
24.6152	9	24.6152	14	24.6152	0.25	24.6152	14
24.628	14	24.628	13	24.628	10.25	24.628	13
24.6409	23	24.6409	13	24.6409	2.25	24.6409	13
24.6538	14	24.6538	10	24.6538	3.5	24.6538	13
24.6666	24	24.6666	10	24.6666	3.5	24.6666	21
24.6795	12	24.6795	9	24.6795	12.5	24.6795	24
24.6924	12	24.6924	16	24.6924	6.25	24.6924	16
24.7053	23	24.7053	19	24.7052	13.75	24.7052	20
24.7181	16	24.7181	17	24.7181	10.5	24.7181	21
24.731	16	24.731	12	24.731	9.75	24.731	18
24.7439	6	24.7439	8	24.7439	0.25	24.7439	15
24.7567	11	24.7567	13	24.7567	0	24.7567	15
24.7696	22	24.7696	10	24.7696	0	24.7696	10
24.7825	21	24.7825	12	24.7825	4	24.7825	15
24.7954	13	24.7954	13	24.7953	0	24.7953	10
24.8082	17	24.8082	12	24.8082	3.5	24.8082	10
24.8211	16	24.8211	12	24.8211	3.25	24.8211	14
24.834	16	24.834	12	24.834	1.75	24.834	14
24.8468	15	24.8468	16	24.8468	4.25	24.8468	19
24.8597	11	24.8597	8	24.8597	8.25	24.8597	11
24.8726	20	24.8726	11	24.8726	4.5	24.8726	20
24.8854	12	24.8854	10	24.8854	2	24.8854	13
24.8983	17	24.8983	16	24.8983	10.5	24.8983	24
24.9112	16	24.9112	14	24.9112	6	24.9112	18
24.9241	18	24.9241	8	24.9241	0.75	24.9241	17
24.9369	11	24.9369	9	24.9369	3.5	24.9369	14
24.9498	26	24.9498	19	24.9498	0	24.9498	15
24.9627	5	24.9627	13	24.9627	1.25	24.9627	14
24.9755	7	24.9755	8	24.9755	0	24.9755	12
24.9884	17	24.9884	8	24.9884	9	24.9884	19
25.0013	22	25.0013	9	25.0013	3.25	25.0013	11
25.0142	13	25.0142	11	25.0142	5.5	25.0142	17
25.027	11	25.027	11	25.027	0.5	25.027	14
25.0399	14	25.0399	9	25.0399	4	25.0399	16
25.0528	14	25.0528	17	25.0528	0	25.0528	10
25.0656	17	25.0656	14	25.0656	1.75	25.0656	19
25.0785	15	25.0785	9	25.0785	3.5	25.0785	11
25.0914	11	25.0914	13	25.0914	8	25.0914	17
25.1043	13	25.1043	10	25.1043	0	25.1043	23
25.1171	19	25.1171	10	25.1171	1	25.1171	8
25.13	9	25.13	14	25.13	7	25.13	17
25.1429	17	25.1429	12	25.1429	8	25.1429	18
25.1557	12	25.1557	11	25.1557	6.25	25.1557	11
25.1686	21	25.1686	10	25.1686	1.25	25.1686	22
25.1815	12	25.1815	8	25.1815	6	25.1815	16
25.1943	20	25.1943	11	25.1943	0	25.1943	14
25.2072	16	25.2072	9	25.2072	0	25.2072	16
25.2201	11	25.2201	16	25.2201	0	25.2201	7
25.233	20	25.233	7	25.233	0	25.233	22
25.2458	21	25.2458	8	25.2458	0	25.2458	14
25.2587	20	25.2587	8	25.2587	0	25.2587	12
25.2716	17	25.2716	16	25.2716	6	25.2716	17
25.2844	18	25.2844	14	25.2844	1.25	25.2844	14
25.2973	21	25.2973	18	25.2973	0	25.2973	16
25.3102	11	25.3102	5	25.3102	7.5	25.3102	15
25.3231	20	25.3231	8	25.323	6.5	25.323	24
25.3359	17	25.3359	9	25.3359	0	25.3359	19
25.3488	6	25.3488	18	25.3488	0.75	25.3488	20
25.3617	18	25.3617	14	25.3617	4.5	25.3617	14
25.3745	17	25.3745	9	25.3745	1.5	25.3745	15
25.3874	21	25.3874	16	25.3874	0	25.3874	18
25.4003	19	25.4003	6	25.4003	1	25.4003	11
25.4132	19	25.4132	21	25.4132	2.5	25.4132	19
25.426	13	25.426	10	25.426	5.5	25.426	10
25.4389	11	25.4389	8	25.4389	3.5	25.4389	13
25.4518	12	25.4518	12	25.4518	0.75	25.4518	16
25.4646	16	25.4646	15	25.4646	7.5	25.4646	19
25.4775	21	25.4775	12	25.4775	0	25.4775	15
25.4904	13	25.4904	15	25.4904	4	25.4904	18
25.5032	13	25.5032	9	25.5032	3.25	25.5032	20
25.5161	13	25.5161	15	25.5161	7.5	25.5161	12
25.529	18	25.529	13	25.529	2	25.529	13
25.5419	12	25.5419	18	25.5419	8.5	25.5419	16
25.5547	12	25.5547	11	25.5547	8.25	25.5547	20
25.5676	16	25.5676	10	25.5676	0.25	25.5676	22
25.5805	20	25.5805	6	25.5805	4.75	25.5805	15
25.5933	17	25.5933	7	25.5933	2.5	25.5933	18
25.6062	13	25.6062	13	25.6062	5.5	25.6062	10
25.6191	18	25.6191	9	25.6191	0.25	25.6191	13
25.632	16	25.632	11	25.6319	4.25	25.6319	12
25.6448	21	25.6448	16	25.6448	4	25.6448	11
25.6577	13	25.6577	16	25.6577	0	25.6577	18
25.6706	17	25.6706	12	25.6706	0	25.6706	18
25.6834	19	25.6834	13	25.6834	5.25	25.6834	18
25.6963	19	25.6963	11	25.6963	4.75	25.6963	19
25.7092	14	25.7092	10	25.7092	3	25.7092	16
25.7221	19	25.7221	7	25.722	6.25	25.722	11
25.7349	15	25.7349	15	25.7349	3.75	25.7349	20
25.7478	19	25.7478	9	25.7478	3	25.7478	20
25.7607	18	25.7607	14	25.7607	0	25.7607	19
25.7735	18	25.7735	16	25.7735	0	25.7735	19
25.7864	13	25.7864	8	25.7864	0	25.7864	17
25.7993	15	25.7993	12	25.7993	4.25	25.7993	12
25.8121	14	25.8121	11	25.8121	2.25	25.8121	19
25.825	17	25.825	13	25.825	0	25.825	13
25.8379	23	25.8379	11	25.8379	1.25	25.8379	22
25.8508	17	25.8508	12	25.8508	0	25.8508	10
25.8636	18	25.8636	11	25.8636	7.75	25.8636	14
25.8765	27	25.8765	14	25.8765	0	25.8765	20
25.8894	18	25.8894	8	25.8894	8.25	25.8894	16
25.9022	17	25.9022	16	25.9022	0	25.9022	18
25.9151	14	25.9151	13	25.9151	5.5	25.9151	16
25.928	16	25.928	9	25.928	2.25	25.928	20
25.9409	18	25.9409	12	25.9409	0	25.9409	21
25.9537	26	25.9537	12	25.9537	4.5	25.9537	22
25.9666	13	25.9666	7	25.9666	3	25.9666	23
25.9795	15	25.9795	6	25.9795	0	25.9795	17
25.9923	22	25.9923	17	25.9923	6	25.9923	14
26.0052	12	26.0052	6	26.0052	0	26.0052	18
26.0181	17	26.0181	17	26.0181	1.75	26.0181	26
26.031	15	26.031	8	26.031	1.5	26.031	22
26.0438	19	26.0438	14	26.0438	0	26.0438	18
26.0567	22	26.0567	10	26.0567	0	26.0567	13
26.0696	24	26.0696	15	26.0696	7.75	26.0696	16
26.0824	14	26.0824	12	26.0824	0.5	26.0824	14
26.0953	18	26.0953	11	26.0953	3.25	26.0953	15
26.1082	28	26.1082	15	26.1082	9	26.1082	14
26.121	16	26.121	7	26.121	6	26.121	15
26.1339	19	26.1339	10	26.1339	0	26.1339	17
26.1468	21	26.1468	10	26.1468	4.75	26.1468	19
26.1597	19	26.1597	13	26.1597	11.25	26.1597	20
26.1725	15	26.1725	11	26.1725	9.5	26.1725	25
26.1854	14	26.1854	10	26.1854	2	26.1854	17
26.1983	13	26.1983	7	26.1983	10.75	26.1983	17
26.2111	16	26.2111	9	26.2111	13.75	26.2111	13
26.224	17	26.224	12	26.224	0.75	26.224	18
26.2369	19	26.2369	19	26.2369	14	26.2369	15
26.2498	21	26.2498	12	26.2497	4.25	26.2497	19
26.2626	19	26.2626	9	26.2626	7.25	26.2626	20
26.2755	16	26.2755	9	26.2755	1.75	26.2755	17
26.2884	25	26.2884	13	26.2884	2.25	26.2884	28
26.3012	22	26.3012	14	26.3012	7	26.3012	24
26.3141	28	26.3141	18	26.3141	0	26.3141	19
26.327	22	26.327	11	26.327	0	26.327	10
26.3399	24	26.3399	11	26.3398	0	26.3398	14
26.3527	25	26.3527	15	26.3527	0	26.3527	22
26.3656	26	26.3656	14	26.3656	0	26.3656	21
26.3785	18	26.3785	10	26.3785	0	26.3785	14
26.3913	22	26.3913	11	26.3913	0	26.3913	17
26.4042	16	26.4042	14	26.4042	0	26.4042	13
26.4171	7	26.4171	9	26.4171	0	26.4171	15
26.4299	25	26.4299	13	26.4299	7.25	26.4299	16
26.4428	29	26.4428	8	26.4428	3.75	26.4428	18
26.4557	20	26.4557	7	26.4557	0	26.4557	17
26.4686	28	26.4686	14	26.4686	7.25	26.4686	18
26.4814	22	26.4814	9	26.4814	0	26.4814	24
26.4943	26	26.4943	7	26.4943	0	26.4943	16
26.5072	20	26.5072	7	26.5072	3	26.5072	20
26.52	21	26.52	7	26.52	1	26.52	10
26.5329	16	26.5329	11	26.5329	2	26.5329	15
26.5458	30	26.5458	14	26.5458	0	26.5458	22
26.5587	24	26.5587	15	26.5587	5.25	26.5587	14
26.5715	29	26.5715	11	26.5715	4.25	26.5715	21
26.5844	23	26.5844	13	26.5844	4.5	26.5844	7
26.5973	21	26.5973	15	26.5973	1.5	26.5973	12
26.6101	31	26.6101	11	26.6101	1	26.6101	11
26.623	20	26.623	13	26.623	2.25	26.623	26
26.6359	20	26.6359	10	26.6359	1.75	26.6359	14
26.6488	18	26.6488	10	26.6487	0	26.6487	15
26.6616	27	26.6616	10	26.6616	4.25	26.6616	20
26.6745	26	26.6745	13	26.6745	0	26.6745	13
26.6874	37	26.6874	7	26.6874	0	26.6874	13
26.7002	29	26.7002	12	26.7002	1.75	26.7002	23
26.7131	29	26.7131	12	26.7131	0	26.7131	15
26.726	17	26.726	14	26.726	0	26.726	12
26.7388	24	26.7388	14	26.7388	0	26.7388	20
26.7517	22	26.7517	19	26.7517	5.25	26.7517	20
26.7646	21	26.7646	14	26.7646	0	26.7646	22
26.7775	40	26.7775	16	26.7775	1.25	26.7775	26
26.7903	24	26.7903	17	26.7903	0.5	26.7903	15
26.8032	30	26.8032	16	26.8032	0	26.8032	13
26.8161	29	26.8161	14	26.8161	3	26.8161	19
26.8289	44	26.8289	13	26.8289	0	26.8289	12
26.8418	34	26.8418	8	26.8418	0	26.8418	14
26.8547	24	26.8547	10	26.8547	5.5	26.8547	12
26.8676	36	26.8676	9	26.8676	2.25	26.8676	22
26.8804	36	26.8804	7	26.8804	3	26.8804	12
26.8933	36	26.8933	16	26.8933	4.75	26.8933	22
26.9062	36	26.9062	15	26.9062	14.25	26.9062	16
26.919	29	26.919	10	26.919	3	26.919	25
26.9319	43	26.9319	10	26.9319	0	26.9319	16
26.9448	33	26.9448	11	26.9448	0	26.9448	15
26.9577	45	26.9577	10	26.9577	0	26.9577	17
26.9705	32	26.9705	15	26.9705	0	26.9705	19
26.9834	51	26.9834	9	26.9834	0	26.9834	10
26.9963	25	26.9963	14	26.9963	1.25	26.9963	16
27.0091	31	27.0091	13	27.0091	0	27.0091	21
27.022	46	27.022	20	27.022	2.25	27.022	15
27.0349	45	27.0349	17	27.0349	1	27.0349	26
27.0477	44	27.0477	13	27.0477	2.5	27.0477	21
27.0606	43	27.0606	14	27.0606	7.75	27.0606	22
27.0735	46	27.0735	16	27.0735	4	27.0735	14
27.0864	45	27.0864	9	27.0864	1.5	27.0864	28
27.0992	42	27.0992	9	27.0992	0	27.0992	28
27.1121	48	27.1121	4	27.1121	0	27.1121	20
27.125	60	27.125	9	27.125	0	27.125	22
27.1378	53	27.1378	11	27.1378	2.25	27.1378	20
27.1507	56	27.1507	7	27.1507	0	27.1507	20
27.1636	59	27.1636	17	27.1636	0.75	27.1636	18
27.1765	56	27.1765	13	27.1764	8	27.1764	20
27.1893	51	27.1893	8	27.1893	2.5	27.1893	20
27.2022	49	27.2022	17	27.2022	0	27.2022	20
27.2151	59	27.2151	17	27.2151	0	27.2151	18
27.2279	68	27.2279	14	27.2279	0	27.2279	12
27.2408	59	27.2408	12	27.2408	0	27.2408	25
27.2537	67	27.2537	11	27.2537	3.75	27.2537	17
27.2666	66	27.2666	16	27.2665	2	27.2665	18
27.2794	54	27.2794	8	27.2794	5.75	27.2794	24
27.2923	72	27.2923	14	27.2923	3	27.2923	14
27.3052	65	27.3052	14	27.3052	1.25	27.3052	17
27.318	88	27.318	10	27.318	3.25	27.318	16
27.3309	67	27.3309	7	27.3309	4	27.3309	26
27.3438	81	27.3438	11	27.3438	0	27.3438	21
27.3566	65	27.3566	14	27.3566	0	27.3566	28
27.3695	77	27.3695	13	27.3695	0	27.3695	20
27.3824	67	27.3824	14	27.3824	0	27.3824	27
27.3953	76	27.3953	8	27.3953	0	27.3953	26
27.4081	73	27.4081	16	27.4081	5.75	27.4081	31
27.421	63	27.421	22	27.421	10.5	27.421	19
27.4339	76	27.4339	8	27.4339	6.25	27.4339	24
27.4467	55	27.4467	10	27.4467	10.75	27.4467	18
27.4596	69	27.4596	16	27.4596	8.5	27.4596	28
27.4725	61	27.4725	12	27.4725	20.25	27.4725	25
27.4854	56	27.4854	6	27.4854	11.75	27.4854	30
27.4982	66	27.4982	14	27.4982	20.5	27.4982	20
27.5111	73	27.5111	15	27.5111	18.25	27.5111	22
27.524	56	27.524	13	27.524	25.75	27.524	27
27.5368	52	27.5368	16	27.5368	28.75	27.5368	30
27.5497	72	27.5497	15	27.5497	42	27.5497	27
27.5626	65	27.5626	17	27.5626	40.75	27.5626	26
27.5755	65	27.5755	14	27.5755	59	27.5755	25
27.5883	68	27.5883	21	27.5883	60.75	27.5883	26
27.6012	51	27.6012	18	27.6012	63.25	27.6012	23
27.6141	48	27.6141	12	27.6141	66.25	27.6141	31
27.6269	43	27.6269	20	27.6269	67.5	27.6269	31
27.6398	57	27.6398	19	27.6398	54.5	27.6398	18
27.6527	46	27.6527	15	27.6527	46	27.6527	23
27.6655	46	27.6655	13	27.6655	46.25	27.6655	25
27.6784	47	27.6784	12	27.6784	47.75	27.6784	26
27.6913	51	27.6913	19	27.6913	29.75	27.6913	27
27.7042	51	27.7042	18	27.7042	27.5	27.7042	34
27.717	46	27.717	16	27.717	25.75	27.717	35
27.7299	55	27.7299	15	27.7299	31.75	27.7299	36
27.7428	41	27.7428	11	27.7428	25.5	27.7428	50
27.7556	42	27.7556	18	27.7556	5.5	27.7556	50
27.7685	42	27.7685	22	27.7685	17.5	27.7685	59
27.7814	39	27.7814	21	27.7814	12.75	27.7814	53
27.7943	41	27.7943	16	27.7943	1.75	27.7943	50
27.8071	54	27.8071	20	27.8071	7.75	27.8071	67
27.82	32	27.82	20	27.82	5.25	27.82	60
27.8329	32	27.8329	26	27.8329	10.25	27.8329	56
27.8457	38	27.8457	16	27.8457	7.75	27.8457	69
27.8586	38	27.8586	30	27.8586	14.25	27.8586	73
27.8715	29	27.8715	24	27.8715	6	27.8715	73
27.8844	37	27.8844	25	27.8844	10.75	27.8844	91
27.8972	38	27.8972	24	27.8972	2	27.8972	99
27.9101	31	27.9101	24	27.9101	0	27.9101	88
27.923	34	27.923	20	27.923	0.75	27.923	109
27.9358	37	27.9358	26	27.9358	0	27.9358	115
27.9487	35	27.9487	32	27.9487	8	27.9487	124
27.9616	22	27.9616	35	27.9616	0	27.9616	141
27.9744	34	27.9744	37	27.9744	7	27.9744	154
27.9873	32	27.9873	39	27.9873	0	27.9873	156
28.0002	34	28.0002	41	28.0002	0	28.0002	186
28.0131	32	28.0131	42	28.0131	0.75	28.0131	191
28.0259	37	28.0259	41	28.0259	0	28.0259	196
28.0388	34	28.0388	44	28.0388	0	28.0388	243
28.0517	29	28.0517	49	28.0517	0	28.0517	235
28.0645	26	28.0645	66	28.0645	4.5	28.0645	252
28.0774	21	28.0774	53	28.0774	2.5	28.0774	277
28.0903	27	28.0903	50	28.0903	0	28.0903	282
28.1032	34	28.1032	60	28.1031	1.75	28.1031	248
28.116	28	28.116	52	28.116	0	28.116	241
28.1289	29	28.1289	50	28.1289	0	28.1289	239
28.1418	26	28.1418	47	28.1418	4	28.1418	215
28.1546	27	28.1546	58	28.1546	0	28.1546	197
28.1675	17	28.1675	49	28.1675	0	28.1675	204
28.1804	26	28.1804	63	28.1804	0	28.1804	184
28.1933	17	28.1933	55	28.1932	0	28.1932	172
28.2061	24	28.2061	41	28.2061	0	28.2061	138
28.219	24	28.219	51	28.219	8.75	28.219	147
28.2319	28	28.2319	41	28.2319	0	28.2319	97
28.2447	26	28.2447	46	28.2447	0	28.2447	98
28.2576	31	28.2576	37	28.2576	0	28.2576	106
28.2705	12	28.2705	34	28.2705	0	28.2705	91
28.2833	22	28.2833	33	28.2833	0	28.2833	70
28.2962	27	28.2962	43	28.2962	3.5	28.2962	64
28.3091	25	28.3091	28	28.3091	0	28.3091	78
28.322	31	28.322	23	28.322	0	28.322	69
28.3348	28	28.3348	23	28.3348	0	28.3348	68
28.3477	21	28.3477	33	28.3477	0	28.3477	62
28.3606	26	28.3606	33	28.3606	0	28.3606	61
28.3734	24	28.3734	29	28.3734	0	28.3734	64
28.3863	27	28.3863	35	28.3863	2.5	28.3863	42
28.3992	27	28.3992	29	28.3992	0	28.3992	36
28.4121	30	28.4121	34	28.4121	0.25	28.4121	53
28.4249	26	28.4249	31	28.4249	0	28.4249	46
28.4378	22	28.4378	27	28.4378	1.25	28.4378	41
28.4507	25	28.4507	22	28.4507	0	28.4507	46
28.4635	22	28.4635	29	28.4635	0	28.4635	36
28.4764	33	28.4764	16	28.4764	0	28.4764	33
28.4893	10	28.4893	20	28.4893	0	28.4893	36
28.5022	28	28.5022	19	28.5022	0	28.5022	39
28.515	36	28.515	19	28.515	1.5	28.515	35
28.5279	29	28.5279	21	28.5279	10	28.5279	29
28.5408	33	28.5408	19	28.5408	0	28.5408	27
28.5536	32	28.5536	19	28.5536	0	28.5536	31
28.5665	28	28.5665	18	28.5665	0	28.5665	25
28.5794	29	28.5794	26	28.5794	1.25	28.5794	37
28.5922	31	28.5922	16	28.5922	0	28.5922	23
28.6051	34	28.6051	24	28.6051	0	28.6051	33
28.618	26	28.618	20	28.618	0	28.618	27
28.6309	36	28.6309	27	28.6309	6.75	28.6309	33
28.6437	43	28.6437	18	28.6437	0	28.6437	28
28.6566	34	28.6566	25	28.6566	0	28.6566	21
28.6695	31	28.6695	23	28.6695	0	28.6695	22
28.6823	33	28.6823	18	28.6823	0	28.6823	32
28.6952	45	28.6952	23	28.6952	0	28.6952	33
28.7081	28	28.7081	13	28.7081	0	28.7081	25
28.721	21	28.721	11	28.7209	0	28.7209	24
28.7338	28	28.7338	23	28.7338	4.75	28.7338	20
28.7467	27	28.7467	23	28.7467	0	28.7467	19
28.7596	34	28.7596	18	28.7596	0	28.7596	21
28.7724	28	28.7724	21	28.7724	0	28.7724	16
28.7853	27	28.7853	18	28.7853	0	28.7853	24
28.7982	34	28.7982	13	28.7982	0	28.7982	19
28.8111	15	28.8111	17	28.8111	0	28.8111	24
28.8239	23	28.8239	17	28.8239	0	28.8239	18
28.8368	25	28.8368	17	28.8368	5.25	28.8368	20
28.8497	32	28.8497	19	28.8497	0	28.8497	25
28.8625	37	28.8625	13	28.8625	4.25	28.8625	31
28.8754	19	28.8754	17	28.8754	0	28.8754	26
28.8883	24	28.8883	17	28.8883	0	28.8883	15
28.9011	19	28.9011	17	28.9012	0	28.9012	32
28.914	29	28.914	18	28.914	0	28.914	28
28.9269	22	28.9269	17	28.9269	0	28.9269	19
28.9398	22	28.9398	17	28.9398	2.75	28.9398	19
28.9526	19	28.9526	20	28.9526	0	28.9526	28
28.9655	19	28.9655	16	28.9655	0	28.9655	22
28.9784	17	28.9784	16	28.9784	0	28.9784	15
28.9912	18	28.9912	23	28.9912	2.75	28.9912	19
29.0041	16	29.0041	19	29.0041	0	29.0041	19
29.017	14	29.017	14	29.017	0	29.017	22
29.0299	13	29.0299	9	29.0298	0	29.0298	22
29.0427	28	29.0427	10	29.0427	0	29.0427	28
29.0556	23	29.0556	10	29.0556	1.75	29.0556	19
29.0685	17	29.0685	14	29.0685	5.75	29.0685	17
29.0813	18	29.0813	12	29.0813	0	29.0813	19
29.0942	22	29.0942	17	29.0942	2.25	29.0942	25
29.1071	15	29.1071	24	29.1071	0	29.1071	18
29.12	11	29.12	20	29.1199	2.25	29.1199	25
29.1328	17	29.1328	14	29.1328	4.25	29.1328	29
29.1457	16	29.1457	19	29.1457	0	29.1457	28
29.1586	27	29.1586	17	29.1586	5	29.1586	20
29.1714	16	29.1714	21	29.1714	1.5	29.1714	27
29.1843	24	29.1843	15	29.1843	4.5	29.1843	26
29.1972	17	29.1972	21	29.1972	8.75	29.1972	30
29.2101	14	29.2101	12	29.21	5.25	29.21	26
29.2229	18	29.2229	12	29.2229	5.75	29.2229	30
29.2358	24	29.2358	15	29.2358	4.75	29.2358	29
29.2487	13	29.2487	15	29.2487	0	29.2487	28
29.2615	18	29.2615	14	29.2615	1	29.2615	34
29.2744	13	29.2744	12	29.2744	0	29.2744	38
29.2873	16	29.2873	19	29.2873	0	29.2873	46
29.3001	18	29.3001	15	29.3001	5.25	29.3001	47
29.313	14	29.313	15	29.313	6	29.313	51
29.3259	16	29.3259	15	29.3259	5.5	29.3259	50
29.3388	14	29.3388	20	29.3388	7.25	29.3388	49
29.3516	17	29.3516	17	29.3516	2.5	29.3516	44
29.3645	21	29.3645	26	29.3645	6	29.3645	45
29.3774	20	29.3774	20	29.3774	8.25	29.3774	41
29.3902	23	29.3902	14	29.3902	0	29.3902	52
29.4031	21	29.4031	16	29.4031	7.25	29.4031	43
29.416	9	29.416	18	29.416	7.75	29.416	51
29.4289	24	29.4289	8	29.4289	3	29.4289	37
29.4417	19	29.4417	23	29.4417	4	29.4417	39
29.4546	17	29.4546	19	29.4546	10.75	29.4546	34
29.4675	16	29.4675	16	29.4675	12.5	29.4675	39
29.4803	15	29.4803	14	29.4803	20.5	29.4803	46
29.4932	15	29.4932	9	29.4932	13	29.4932	33
29.5061	18	29.5061	14	29.5061	9.75	29.5061	44
29.519	14	29.519	12	29.519	10	29.519	21
29.5318	14	29.5318	14	29.5318	14.5	29.5318	30
29.5447	7	29.5447	18	29.5447	16	29.5447	25
29.5576	19	29.5576	14	29.5576	16.25	29.5576	31
29.5704	17	29.5704	14	29.5704	15.5	29.5704	20
29.5833	12	29.5833	14	29.5833	17.5	29.5833	24
29.5962	22	29.5962	16	29.5962	17.5	29.5962	19
29.609	20	29.609	18	29.609	13.5	29.609	17
29.6219	24	29.6219	16	29.6219	6.25	29.6219	31
29.6348	16	29.6348	13	29.6348	10.5	29.6348	17
29.6477	13	29.6477	14	29.6476	6.75	29.6476	23
29.6605	20	29.6605	11	29.6605	15	29.6605	23
29.6734	17	29.6734	13	29.6734	9	29.6734	21
29.6863	21	29.6863	22	29.6863	7.25	29.6863	16
29.6991	18	29.6991	15	29.6991	8.25	29.6991	15
29.712	16	29.712	12	29.712	7.75	29.712	22
29.7249	12	29.7249	8	29.7249	2.25	29.7249	15
29.7378	11	29.7378	16	29.7377	4.5	29.7377	17
29.7506	17	29.7506	6	29.7506	9.5	29.7506	22
29.7635	18	29.7635	12	29.7635	6.25	29.7635	15
29.7764	16	29.7764	15	29.7764	4.75	29.7764	20
29.7892	11	29.7892	13	29.7892	3	29.7892	23
29.8021	17	29.8021	22	29.8021	2	29.8021	20
29.815	17	29.815	17	29.815	9.75	29.815	12
29.8279	17	29.8279	18	29.8279	0.75	29.8279	18
29.8407	8	29.8407	17	29.8407	0	29.8407	19
29.8536	16	29.8536	16	29.8536	10.75	29.8536	23
29.8665	14	29.8665	17	29.8665	0	29.8665	19
29.8793	16	29.8793	17	29.8793	7.25	29.8793	18
29.8922	14	29.8922	18	29.8922	10.25	29.8922	25
29.9051	12	29.9051	9	29.9051	0	29.9051	12
29.9179	20	29.9179	20	29.9179	5.25	29.9179	20
29.9308	21	29.9308	18	29.9308	0	29.9308	23
29.9437	18	29.9437	24	29.9437	4.75	29.9437	19
29.9566	17	29.9566	16	29.9566	3	29.9566	20
29.9694	21	29.9694	24	29.9694	1.5	29.9694	11
29.9823	15	29.9823	20	29.9823	9	29.9823	19
29.9952	20	29.9952	23	29.9952	6	29.9952	13
30.008	14	30.008	19	30.008	3.5	30.008	14
30.0209	14	30.0209	15	30.0209	0	30.0209	22
30.0338	13	30.0338	22	30.0338	0	30.0338	18
30.0467	13	30.0467	13	30.0466	0	30.0466	21
30.0595	20	30.0595	18	30.0595	0	30.0595	19
30.0724	15	30.0724	11	30.0724	6.75	30.0724	13
30.0853	8	30.0853	11	30.0853	0	30.0853	11
30.0981	16	30.0981	18	30.0981	0	30.0981	15
30.111	13	30.111	24	30.111	6	30.111	12
30.1239	14	30.1239	18	30.1239	3.5	30.1239	22
30.1368	18	30.1368	16	30.1367	10	30.1367	20
30.1496	23	30.1496	16	30.1496	2.5	30.1496	20
30.1625	11	30.1625	20	30.1625	7.75	30.1625	18
30.1754	14	30.1754	13	30.1754	0	30.1754	21
30.1882	9	30.1882	15	30.1882	0.25	30.1882	25
30.2011	13	30.2011	19	30.2011	1	30.2011	21
30.214	12	30.214	25	30.214	0	30.214	11
30.2268	16	30.2268	20	30.2268	0	30.2268	20
30.2397	24	30.2397	18	30.2397	2.5	30.2397	17
30.2526	14	30.2526	17	30.2526	0	30.2526	14
30.2655	16	30.2655	9	30.2655	9.25	30.2655	19
30.2783	17	30.2783	22	30.2783	3	30.2783	18
30.2912	10	30.2912	21	30.2912	0.75	30.2912	14
30.3041	17	30.3041	22	30.3041	1	30.3041	17
30.3169	24	30.3169	20	30.3169	4.25	30.3169	20
30.3298	11	30.3298	20	30.3298	0	30.3298	14
30.3427	13	30.3427	12	30.3427	0	30.3427	11
30.3556	28	30.3556	17	30.3556	0	30.3556	13
30.3684	13	30.3684	16	30.3684	8.75	30.3684	16
30.3813	16	30.3813	20	30.3813	1	30.3813	17
30.3942	17	30.3942	21	30.3942	0	30.3942	21
30.407	16	30.407	17	30.407	4.5	30.407	20
30.4199	15	30.4199	21	30.4199	9.25	30.4199	24
30.4328	16	30.4328	13	30.4328	9.25	30.4328	30
30.4457	20	30.4457	16	30.4457	5.5	30.4457	15
30.4585	10	30.4585	24	30.4585	0	30.4585	16
30.4714	17	30.4714	16	30.4714	0	30.4714	23
30.4843	18	30.4843	22	30.4843	0.75	30.4843	15
30.4971	11	30.4971	12	30.4971	0	30.4971	16
30.51	13	30.51	19	30.51	6.5	30.51	23
30.5229	22	30.5229	18	30.5229	1.75	30.5229	13
30.5357	13	30.5357	21	30.5357	0	30.5357	22
30.5486	9	30.5486	18	30.5486	5.75	30.5486	24
30.5615	12	30.5615	20	30.5615	4.5	30.5615	21
30.5744	23	30.5744	25	30.5743	8.25	30.5743	15
30.5872	18	30.5872	30	30.5872	0	30.5872	21
30.6001	18	30.6001	19	30.6001	3	30.6001	14
30.613	16	30.613	13	30.613	8.75	30.613	18
30.6258	14	30.6258	20	30.6258	1.75	30.6258	20
30.6387	18	30.6387	18	30.6387	0	30.6387	13
30.6516	8	30.6516	21	30.6516	1.75	30.6516	15
30.6645	6	30.6645	15	30.6644	15.5	30.6644	11
30.6773	17	30.6773	21	30.6773	2	30.6773	19
30.6902	13	30.6902	18	30.6902	1.75	30.6902	18
[truncated: 4,003 more rows]

## Sheet: Figure 1b
	CuInSnS4-180-EDS
Energy ( eV )	Intensity
0	0
0.01	0
0.02	0
0.03	0
0.04	0
0.05	0
0.06	0
0.07	0
0.08	0
0.09	0
0.1	0
0.11	0
0.12	0
0.13	1
0.14	14
0.15	41
0.16	53
0.17	65
0.18	50
0.19	61
0.2	81
0.21	138
0.22	267
0.23	441
0.24	708
0.25	1017
0.26	1212
0.27	1219
0.28	1019
0.29	700
0.3	451
0.31	294
0.32	169
0.33	195
0.34	171
0.35	247
0.36	257
0.37	307
0.38	297
0.39	267
0.4	216
0.41	191
0.42	169
0.43	159
0.44	148
0.45	154
0.46	156
0.47	188
0.48	219
0.49	322
0.5	446
0.51	473
0.52	459
0.53	486
0.54	421
0.55	376
0.56	316
0.57	257
0.58	189
0.59	162
0.6	130
0.61	127
0.62	109
0.63	109
0.64	116
0.65	116
0.66	142
0.67	131
0.68	153
0.69	141
0.7	133
0.71	135
0.72	146
0.73	124
0.74	122
0.75	144
0.76	153
0.77	157
0.78	169
0.79	154
0.8	167
0.81	167
0.82	144
0.83	169
0.84	177
0.85	155
0.86	197
0.87	242
0.88	285
0.89	401
0.9	553
0.91	697
0.92	846
0.93	862
0.94	899
0.95	720
0.96	618
0.97	473
0.98	350
0.99	237
1	190
1.01	158
1.02	145
1.03	139
1.04	158
1.05	137
1.06	166
1.07	140
1.08	120
1.09	135
1.1	144
1.11	147
1.12	128
1.13	147
1.14	126
1.15	143
1.16	127
1.17	139
1.18	145
1.19	164
1.2	164
1.21	173
1.22	148
1.23	163
1.24	179
1.25	174
1.26	157
1.27	143
1.28	171
1.29	191
1.3	173
1.31	136
1.32	182
1.33	174
1.34	158
1.35	164
1.36	166
1.37	180
1.38	189
1.39	187
1.4	218
1.41	271
1.42	374
1.43	545
1.44	791
1.45	1105
1.46	1527
1.47	1924
1.48	2093
1.49	2210
1.5	1994
1.51	1809
1.52	1317
1.53	1010
1.54	749
1.55	518
1.56	411
1.57	287
1.58	219
1.59	236
1.6	198
1.61	195
1.62	176
1.63	175
1.64	171
1.65	176
1.66	177
1.67	174
1.68	167
1.69	179
1.7	200
1.71	218
1.72	216
1.73	216
1.74	227
1.75	225
1.76	223
1.77	205
1.78	216
1.79	213
1.8	206
1.81	171
1.82	166
1.83	188
1.84	177
1.85	165
1.86	149
1.87	167
1.88	163
1.89	172
1.9	161
1.91	143
1.92	170
1.93	151
1.94	153
1.95	155
1.96	170
1.97	189
1.98	180
1.99	161
2	149
2.01	161
2.02	180
2.03	194
2.04	169
2.05	154
2.06	182
2.07	174
2.08	163
2.09	161
2.1	146
2.11	174
2.12	164
2.13	167
2.14	186
2.15	206
2.16	227
2.17	215
2.18	232
2.19	282
2.2	314
2.21	443
2.22	519
2.23	706
2.24	963
2.25	1412
2.26	2047
2.27	2616
2.28	3466
2.29	4099
2.3	4675
2.31	4893
2.32	4767
2.33	4241
2.34	3608
2.35	2867
2.36	2099
2.37	1494
2.38	1019
2.39	671
2.4	473
2.41	371
2.42	386
2.43	395
2.44	436
2.45	485
2.46	465
2.47	436
2.48	445
2.49	466
2.5	398
2.51	292
2.52	251
2.53	213
2.54	177
2.55	161
2.56	139
2.57	123
2.58	116
2.59	124
2.6	124
2.61	116
2.62	135
2.63	126
2.64	116
2.65	124
2.66	159
2.67	120
2.68	106
2.69	118
2.7	99
2.71	114
2.72	109
2.73	111
2.74	112
2.75	102
2.76	117
2.77	115
2.78	101
2.79	110
2.8	116
2.81	107
2.82	114
2.83	113
2.84	109
2.85	112
2.86	127
2.87	127
2.88	139
2.89	161
2.9	170
2.91	140
2.92	165
2.93	172
2.94	155
2.95	121
2.96	141
2.97	151
2.98	108
2.99	152
3	129
3.01	134
3.02	119
3.03	160
3.04	141
3.05	162
3.06	142
3.07	165
3.08	168
3.09	136
3.1	146
3.11	133
3.12	137
3.13	142
3.14	137
3.15	149
3.16	135
3.17	162
3.18	167
3.19	219
3.2	215
3.21	302
3.22	362
3.23	513
3.24	659
3.25	823
3.26	945
3.27	1128
3.28	1284
3.29	1347
3.3	1246
3.31	1208
3.32	1094
3.33	903
3.34	851
3.35	690
3.36	611
3.37	627
3.38	539
3.39	671
3.4	779
3.41	956
3.42	1127
3.43	1307
3.44	1394
3.45	1513
3.46	1530
3.47	1485
3.48	1381
3.49	1337
3.5	1219
3.51	1007
3.52	897
3.53	748
3.54	633
3.55	500
3.56	428
3.57	417
3.58	367
3.59	381
3.6	364
3.61	350
3.62	438
3.63	506
3.64	562
3.65	607
3.66	627
3.67	690
3.68	712
3.69	761
3.7	726
3.71	680
3.72	666
3.73	553
3.74	471
3.75	425
3.76	369
3.77	340
3.78	290
3.79	252
3.8	242
3.81	205
3.82	221
3.83	155
3.84	132
3.85	159
3.86	182
3.87	189
3.88	208
3.89	238
3.9	251
3.91	287
3.92	287
3.93	259
3.94	248
3.95	231
3.96	188
3.97	163
3.98	154
3.99	132
4	128
4.01	111
4.02	106
4.03	92
4.04	113
4.05	92
4.06	102
4.07	146
4.08	105
4.09	98
4.1	111
4.11	145
4.12	116
4.13	125
4.14	140
4.15	144
4.16	129
4.17	148
4.18	135
4.19	111
4.2	115
4.21	94
4.22	82
4.23	90
4.24	80
4.25	75
4.26	84
4.27	68
4.28	88
4.29	74
4.3	77
4.31	76
4.32	79
4.33	72
4.34	89
4.35	79
4.36	114
4.37	97
4.38	93
4.39	108
4.4	93
4.41	88
4.42	92
4.43	88
4.44	89
4.45	88
4.46	68
4.47	61
4.48	76
4.49	76
4.5	84
4.51	87
4.52	73
4.53	90
4.54	76
4.55	70
4.56	71
4.57	79
4.58	66
4.59	59
4.6	65
4.61	44
4.62	52
4.63	72
4.64	55
4.65	67
4.66	88
4.67	74
4.68	63
4.69	67
4.7	64
4.71	71
4.72	65
4.73	69
4.74	66
4.75	74
4.76	57
4.77	78
4.78	59
4.79	59
4.8	70
4.81	75
4.82	57
4.83	58
4.84	61
4.85	61
4.86	60
4.87	62
4.88	70
4.89	70
4.9	68
4.91	57
4.92	83
4.93	68
4.94	66
4.95	78
4.96	74
4.97	66
4.98	57
4.99	58
5	60
5.01	67
5.02	62
5.03	67
5.04	55
5.05	78
5.06	59
5.07	49
5.08	66
5.09	61
5.1	56
5.11	63
5.12	71
5.13	60
5.14	61
5.15	64
5.16	66
5.17	64
5.18	67
5.19	43
5.2	63
5.21	51
5.22	55
5.23	65
5.24	52
5.25	52
5.26	53
5.27	49
5.28	58
5.29	57
5.3	67
5.31	62
5.32	46
5.33	56
5.34	71
5.35	52
5.36	73
5.37	66
5.38	49
5.39	56
5.4	65
5.41	56
5.42	55
5.43	57
5.44	55
5.45	59
5.46	57
5.47	59
5.48	67
5.49	52
5.5	67
5.51	66
5.52	53
5.53	53
5.54	39
5.55	59
5.56	66
5.57	58
5.58	55
5.59	55
5.6	59
5.61	55
5.62	58
5.63	63
5.64	63
5.65	56
5.66	49
5.67	66
5.68	52
5.69	48
5.7	45
5.71	60
5.72	57
5.73	43
5.74	51
5.75	49
5.76	58
5.77	58
5.78	43
5.79	66
5.8	56
5.81	68
5.82	56
5.83	50
5.84	43
5.85	57
5.86	73
5.87	55
5.88	51
5.89	48
5.9	51
5.91	52
5.92	55
5.93	57
5.94	56
5.95	56
5.96	58
5.97	60
5.98	51
5.99	42
6	49
6.01	54
6.02	62
6.03	49
6.04	41
6.05	52
6.06	49
6.07	64
6.08	61
6.09	44
6.1	62
6.11	45
6.12	51
6.13	71
6.14	28
6.15	59
6.16	49
6.17	52
6.18	36
6.19	56
6.2	56
6.21	56
6.22	64
6.23	55
6.24	67
6.25	42
6.26	66
6.27	55
6.28	52
6.29	42
6.3	61
6.31	47
6.32	50
6.33	52
6.34	61
6.35	58
6.36	65
6.37	68
6.38	61
6.39	47
6.4	61
6.41	58
6.42	64
6.43	41
6.44	50
6.45	44
6.46	38
6.47	50
6.48	51
6.49	56
6.5	58
6.51	59
6.52	52
6.53	55
6.54	43
6.55	52
6.56	46
6.57	50
6.58	49
6.59	45
6.6	64
6.61	50
6.62	48
6.63	38
6.64	51
6.65	41
6.66	44
6.67	56
6.68	39
6.69	42
6.7	50
6.71	54
6.72	45
6.73	54
6.74	56
6.75	52
6.76	45
6.77	56
6.78	35
6.79	51
6.8	59
6.81	48
6.82	36
6.83	38
6.84	38
6.85	60
6.86	51
6.87	49
6.88	49
6.89	49
6.9	53
6.91	46
6.92	40
6.93	46
6.94	61
6.95	44
6.96	52
6.97	43
6.98	42
6.99	47
7	49
7.01	50
7.02	53
7.03	49
7.04	42
7.05	40
7.06	49
7.07	36
7.08	44
7.09	38
7.1	53
7.11	45
7.12	48
7.13	37
7.14	39
7.15	41
7.16	44
7.17	44
7.18	53
7.19	60
7.2	39
7.21	59
7.22	40
7.23	48
7.24	37
7.25	44
7.26	46
7.27	44
7.28	42
7.29	54
7.3	42
7.31	43
7.32	44
7.33	41
7.34	42
7.35	38
7.36	49
7.37	36
7.38	33
7.39	35
7.4	48
7.41	51
7.42	46
7.43	39
7.44	38
7.45	40
7.46	32
7.47	39
7.48	43
7.49	23
7.5	54
7.51	47
7.52	36
7.53	30
7.54	40
7.55	48
7.56	44
7.57	44
7.58	45
7.59	48
7.6	45
7.61	35
7.62	39
7.63	45
7.64	49
7.65	46
7.66	41
7.67	24
7.68	38
7.69	30
7.7	47
7.71	46
7.72	37
7.73	43
7.74	54
7.75	41
7.76	54
7.77	32
7.78	42
7.79	37
7.8	39
7.81	43
7.82	36
7.83	39
7.84	44
7.85	34
7.86	41
7.87	44
7.88	46
7.89	60
7.9	55
7.91	63
7.92	66
7.93	92
7.94	88
7.95	118
7.96	159
7.97	189
7.98	194
7.99	230
8	255
8.01	296
8.02	280
8.03	324
8.04	310
8.05	301
8.06	292
8.07	329
8.08	256
8.09	269
8.1	255
8.11	205
8.12	177
8.13	137
8.14	131
8.15	101
8.16	75
8.17	66
8.18	60
8.19	67
8.2	36
8.21	53
8.22	47
8.23	42
8.24	52
8.25	34
8.26	46
8.27	28
8.28	33
8.29	42
8.3	33
8.31	35
8.32	43
8.33	38
8.34	38
8.35	29
8.36	31
8.37	32
8.38	42
8.39	40
8.4	40
8.41	34
8.42	44
8.43	25
8.44	34
8.45	33
8.46	36
8.47	38
8.48	24
8.49	30
8.5	44
8.51	44
8.52	39
8.53	35
8.54	39
8.55	41
8.56	39
8.57	26
8.58	30
8.59	28
8.6	47
8.61	34
8.62	34
8.63	40
8.64	34
8.65	33
8.66	45
8.67	39
8.68	27
8.69	43
8.7	31
8.71	35
8.72	32
8.73	41
8.74	39
8.75	41
8.76	44
8.77	36
8.78	39
8.79	41
8.8	42
8.81	43
8.82	42
8.83	54
8.84	42
8.85	47
8.86	68
8.87	73
8.88	65
8.89	80
8.9	61
8.91	65
8.92	73
8.93	58
8.94	73
8.95	74
8.96	52
8.97	54
8.98	56
8.99	59
9	56
9.01	46
9.02	38
9.03	28
9.04	35
9.05	39
9.06	33
9.07	27
9.08	46
9.09	39
9.1	34
9.11	22
9.12	30
9.13	31
9.14	26
9.15	34
9.16	30
9.17	24
9.18	27
9.19	30
9.2	27
9.21	29
9.22	21
9.23	32
9.24	35
9.25	33
9.26	24
9.27	24
9.28	39
9.29	37
9.3	28
9.31	25
9.32	30
9.33	33
9.34	27
9.35	24
9.36	21
9.37	17
9.38	36
9.39	33
9.4	18
9.41	27
9.42	25
9.43	28
9.44	25
9.45	28
9.46	30
9.47	29
9.48	30
9.49	21
9.5	30
9.51	35
9.52	19
9.53	29
9.54	24
9.55	32
9.56	26
9.57	30
9.58	26
9.59	27
9.6	30
9.61	27
9.62	31
9.63	29
9.64	29
9.65	30
9.66	26
9.67	19
9.68	21
9.69	25
9.7	31
9.71	29
9.72	29
9.73	23
9.74	28
9.75	24
9.76	26
9.77	22
9.78	33
9.79	34
9.8	27
9.81	30
9.82	33
9.83	25
9.84	33
9.85	25
9.86	21
9.87	26
9.88	21
9.89	21
9.9	21
9.91	19
9.92	25
9.93	21
9.94	33
9.95	35
9.96	23
9.97	27
9.98	19
9.99	25
10	26
10.01	25
10.02	30
10.03	29
10.04	24
10.05	25
10.06	26
10.07	26
10.08	22
10.09	31
10.1	20
10.11	18
10.12	26
10.13	21
10.14	28
10.15	30
10.16	27
10.17	28
10.18	17
10.19	25
10.2	26
10.21	25
10.22	24
10.23	18
10.24	16
10.25	28
10.26	30
10.27	13
10.28	23
10.29	21
10.3	21
10.31	20
10.32	22
10.33	18
10.34	20
10.35	21
10.36	23
10.37	35
10.38	22
10.39	19
10.4	21
10.41	24
10.42	22
10.43	19
10.44	13
10.45	22
10.46	22
10.47	18
10.48	25
10.49	26
10.5	20
10.51	19
10.52	26
10.53	30
10.54	25
10.55	27
10.56	23
10.57	20
10.58	16
10.59	21
10.6	18
10.61	20
10.62	34
10.63	23
10.64	23
10.65	14
10.66	14
10.67	28
10.68	21
10.69	23
10.7	26
10.71	23
10.72	18
10.73	13
10.74	23
10.75	25
10.76	16
10.77	18
10.78	19
10.79	21
10.8	22
10.81	11
10.82	21
10.83	24
10.84	21
10.85	14
10.86	24
10.87	10
10.88	21
10.89	13
10.9	16
10.91	28
10.92	19
10.93	23
10.94	20
10.95	21
10.96	20
10.97	19
10.98	21
10.99	29
11	32
11.01	24
11.02	26
11.03	23
11.04	29
11.05	29
11.06	17
11.07	19
11.08	11
11.09	17
11.1	26
11.11	14
11.12	16
11.13	23
11.14	19
11.15	21
11.16	15
11.17	19
11.18	15
11.19	18
11.2	32
11.21	19
11.22	15
11.23	27
11.24	28
11.25	19
11.26	13
11.27	12
11.28	17
11.29	15
11.3	20
11.31	21
11.32	19
11.33	20
11.34	18
11.35	15
11.36	15
11.37	9
11.38	14
11.39	22
11.4	16
11.41	14
11.42	20
11.43	13
11.44	14
11.45	19
11.46	15
11.47	14
11.48	10
11.49	15
11.5	15
11.51	28
11.52	18
11.53	13
11.54	24
11.55	21
11.56	20
11.57	21
11.58	16
11.59	21
11.6	22
11.61	16
11.62	14
11.63	24
11.64	23
11.65	16
11.66	13
11.67	17
11.68	23
11.69	11
11.7	18
11.71	13
11.72	16
11.73	21
11.74	25
11.75	12
11.76	10
11.77	25
11.78	18
11.79	12
11.8	18
11.81	22
11.82	18
11.83	17
11.84	11
11.85	13
11.86	19
11.87	12
11.88	9
11.89	9
11.9	13
11.91	18
11.92	18
11.93	12
11.94	15
11.95	19
11.96	18
11.97	11
11.98	19
11.99	12
12	13
12.01	15
12.02	17
12.03	10
12.04	13
12.05	17
12.06	23
12.07	15
12.08	19
12.09	25
12.1	18
12.11	22
12.12	14
12.13	18
12.14	18
12.15	21
12.16	14
12.17	15
12.18	16
12.19	14
12.2	12
12.21	20
12.22	9
12.23	12
12.24	16
12.25	9
12.26	14
12.27	9
12.28	17
12.29	14
12.3	21
12.31	23
12.32	9
12.33	18
12.34	15
12.35	20
12.36	14
12.37	9
12.38	17
12.39	11
12.4	12
12.41	15
12.42	15
12.43	17
12.44	15
12.45	15
12.46	13
12.47	15
12.48	18
12.49	12
12.5	11
12.51	17
12.52	12
12.53	21
12.54	13
12.55	12
12.56	5
12.57	13
12.58	7
12.59	13
12.6	7
12.61	11
12.62	12
12.63	21
12.64	17
12.65	16
12.66	13
12.67	4
12.68	19
12.69	15
12.7	12
12.71	19
12.72	7
12.73	15
12.74	14
12.75	11
12.76	13
12.77	16
12.78	18
12.79	15
12.8	11
12.81	17
12.82	6
12.83	14
12.84	15
12.85	16
12.86	13
12.87	10
12.88	8
12.89	24
12.9	16
12.91	8
12.92	14
12.93	9
12.94	5
12.95	15
12.96	7
12.97	14
12.98	15
12.99	17
13	7
13.01	10
13.02	12
13.03	16
13.04	19
13.05	13
13.06	11
13.07	10
13.08	15
13.09	14
13.1	12
13.11	10
13.12	12
13.13	16
13.14	5
13.15	18
13.16	15
13.17	15
13.18	10
13.19	8
13.2	7
13.21	12
13.22	8
13.23	16
13.24	8
13.25	14
13.26	10
13.27	14
13.28	10
13.29	6
13.3	14
13.31	7
13.32	9
13.33	10
13.34	16
13.35	13
13.36	8
13.37	9
13.38	15
13.39	10
13.4	14
13.41	5
13.42	15
13.43	9
13.44	14
13.45	11
13.46	10
13.47	8
13.48	9
13.49	13
13.5	14
13.51	10
13.52	7
13.53	5
13.54	8
13.55	13
13.56	7
13.57	8
13.58	13
13.59	10
13.6	9
13.61	7
13.62	10
13.63	8
13.64	10
13.65	10
13.66	9
13.67	12
13.68	13
13.69	10
13.7	8
13.71	11
13.72	9
13.73	17
13.74	9
13.75	9
13.76	14
13.77	12
13.78	13
13.79	12
13.8	4
13.81	8
13.82	4
13.83	8
13.84	6
13.85	10
13.86	10
13.87	6
13.88	7
13.89	11
13.9	11
13.91	12
13.92	9
13.93	14
13.94	6
13.95	18
13.96	11
13.97	7
13.98	7
13.99	8
14	8
14.01	4
14.02	8
14.03	11
14.04	12
14.05	6
14.06	10
14.07	6
14.08	7
14.09	9
14.1	11
14.11	7
14.12	8
14.13	10
14.14	9
14.15	6
14.16	9
14.17	6
14.18	7
14.19	5
14.2	7
14.21	5
14.22	9
14.23	8
14.24	4
14.25	7
14.26	6
14.27	7
14.28	10
14.29	6
14.3	7
14.31	3
14.32	5
14.33	9
14.34	11
14.35	3
14.36	11
14.37	10
14.38	5
14.39	7
14.4	8
14.41	18
14.42	7
14.43	4
14.44	8
14.45	4
14.46	6
14.47	7
14.48	6
14.49	8
14.5	8
14.51	6
14.52	7
14.53	3
14.54	6
14.55	6
14.56	5
14.57	7
14.58	5
14.59	7
14.6	9
14.61	11
14.62	5
14.63	3
14.64	7
14.65	9
14.66	8
14.67	14
14.68	8
14.69	6
14.7	3
14.71	4
14.72	8
14.73	4
14.74	12
14.75	11
14.76	6
14.77	8
14.78	4
14.79	4
14.8	7
14.81	7
14.82	1
14.83	5
14.84	6
14.85	6
14.86	9
14.87	1
14.88	3
14.89	9
14.9	10
14.91	5
14.92	5
14.93	9
14.94	7
14.95	5
14.96	3
14.97	7
14.98	2
14.99	4
15	6
15.01	2
15.02	9
15.03	9
15.04	5
15.05	4
15.06	7
15.07	2
15.08	8
15.09	6
15.1	6
15.11	10
15.12	10
15.13	5
15.14	6
15.15	6
15.16	7
15.17	5
15.18	10
15.19	5
15.2	5
15.21	7
15.22	5
15.23	5
15.24	8
15.25	6
15.26	2
15.27	10
15.28	6
15.29	9
15.3	6
15.31	3
15.32	8
15.33	2
15.34	4
15.35	5
15.36	4
15.37	6
15.38	3
15.39	8
15.4	7
15.41	5
15.42	6
15.43	4
15.44	9
15.45	5
15.46	6
15.47	4
15.48	8
15.49	7
15.5	6
15.51	1
15.52	5
15.53	4
15.54	4
15.55	5
15.56	7
15.57	6
15.58	5
15.59	6
15.6	10
15.61	5
15.62	2
15.63	1
15.64	5
15.65	7
15.66	6
15.67	0
15.68	7
15.69	4
15.7	2
15.71	3
15.72	6
15.73	5
15.74	8
15.75	3
15.76	6
15.77	6
15.78	6
15.79	3
15.8	6
15.81	8
15.82	9
15.83	9
15.84	3
15.85	10
15.86	1
15.87	4
15.88	2
15.89	6
15.9	3
15.91	5
15.92	4
15.93	4
15.94	4
15.95	5
15.96	9
15.97	3
15.98	2
15.99	6
16	4
16.01	3
16.02	4
16.03	4
16.04	5
16.05	2
16.06	3
16.07	5
16.08	1
16.09	3
16.1	4
16.11	1
16.12	4
16.13	4
16.14	3
16.15	1
16.16	3
16.17	4
16.18	6
16.19	5
16.2	1
16.21	1
16.22	3
16.23	3
16.24	2
16.25	1
16.26	6
16.27	7
16.28	2
16.29	3
16.3	3
16.31	2
16.32	5
16.33	5
16.34	6
16.35	5
16.36	5
16.37	2
16.38	3
16.39	4
16.4	2
16.41	3
16.42	4
16.43	3
16.44	0
16.45	3
16.46	4
16.47	3
16.48	3
16.49	3
16.5	5
16.51	2
16.52	0
16.53	6
16.54	1
16.55	4
16.56	2
16.57	3
16.58	2
16.59	1
16.6	2
16.61	5
16.62	2
16.63	6
16.64	4
16.65	5
16.66	6
16.67	1
16.68	1
16.69	3
16.7	0
16.71	2
16.72	2
16.73	4
16.74	4
16.75	3
16.76	5
16.77	3
16.78	5
16.79	5
16.8	6
16.81	2
16.82	6
16.83	0
16.84	8
16.85	1
16.86	1
16.87	4
16.88	4
16.89	2
16.9	2
16.91	2
16.92	2
16.93	5
16.94	0
16.95	4
16.96	3
16.97	2
16.98	1
16.99	2
17	2
17.01	3
17.02	3
17.03	0
17.04	0
17.05	3
17.06	6
17.07	2
17.08	5
17.09	4
17.1	4
17.11	0
17.12	0
17.13	0
17.14	3
17.15	3
17.16	0
17.17	2
17.18	2
17.19	3
17.2	0
17.21	5
17.22	0
17.23	5
17.24	0
17.25	2
17.26	3
17.27	1
17.28	0
17.29	1
17.3	3
17.31	5
17.32	2
17.33	2
17.34	2
17.35	1
17.36	1
17.37	3
17.38	2
17.39	1
17.4	3
17.41	1
17.42	4
17.43	4
17.44	1
17.45	1
17.46	1
17.47	0
17.48	0
17.49	1
17.5	2
17.51	6
17.52	2
17.53	5
17.54	3
17.55	4
17.56	3
17.57	1
17.58	2
17.59	7
17.6	0
17.61	2
17.62	0
17.63	4
17.64	4
17.65	0
17.66	2
17.67	0
17.68	4
17.69	2
17.7	1
17.71	1
17.72	1
17.73	3
17.74	1
17.75	3
17.76	4
17.77	3
17.78	3
17.79	1
17.8	1
17.81	2
17.82	1
17.83	3
17.84	3
17.85	1
17.86	1
17.87	4
17.88	2
17.89	2
17.9	5
17.91	1
17.92	3
17.93	1
17.94	0
17.95	0
17.96	0
17.97	1
17.98	2
17.99	0
18	1
18.01	1
18.02	1
18.03	0
18.04	2
18.05	0
18.06	1
18.07	2
18.08	2
18.09	0
18.1	0
18.11	0
18.12	0
18.13	0
18.14	0
18.15	1
18.16	2
18.17	3
18.18	2
18.19	0
18.2	1
18.21	2
18.22	2
18.23	0
18.24	2
18.25	0
18.26	1
18.27	0
18.28	0
18.29	0
18.3	1
18.31	0
18.32	1
18.33	1
18.34	0
18.35	2
18.36	0
18.37	0
18.38	2
18.39	0
18.4	2
18.41	0
18.42	1
18.43	0
18.44	0
18.45	0
18.46	0
18.47	0
18.48	0
18.49	0
18.5	1
18.51	1
18.52	1
18.53	2
18.54	0
18.55	2
18.56	0
18.57	1
18.58	0
18.59	1
18.6	2
18.61	3
18.62	0
18.63	1
18.64	0
18.65	1
18.66	1
18.67	2
18.68	0
18.69	1
18.7	3
18.71	1
18.72	2
18.73	1
18.74	3
18.75	1
18.76	0
18.77	1
18.78	0
18.79	0
18.8	1
18.81	1
18.82	1
18.83	1
18.84	1
18.85	1
18.86	1
18.87	0
18.88	0
18.89	0
18.9	0
18.91	0
18.92	0
18.93	1
18.94	1
18.95	1
18.96	1
18.97	1
18.98	0
18.99	2
19	0
19.01	0
19.02	2
19.03	0
19.04	0
19.05	1
19.06	0
19.07	0
19.08	2
19.09	0
19.1	0
19.11	0
19.12	0
19.13	0
19.14	0
19.15	0
19.16	1
19.17	0
19.18	0
19.19	0
19.2	0
19.21	1
19.22	1
19.23	0
19.24	0
19.25	0
19.26	0
19.27	0
19.28	0
19.29	0
19.3	0
19.31	0
19.32	2
19.33	1
19.34	0
19.35	0
19.36	1
19.37	0
19.38	2
19.39	0
19.4	0
19.41	0
19.42	1
19.43	0
19.44	0
19.45	0
19.46	2
19.47	1
19.48	0
19.49	2
19.5	0
19.51	0
19.52	2
19.53	0
19.54	0
19.55	0
19.56	3
19.57	0
19.58	0
19.59	0
19.6	1
19.61	0
19.62	0
19.63	0
19.64	0
19.65	0
19.66	0
19.67	3
19.68	1
19.69	0
19.7	0
19.71	0
19.72	0
19.73	1
19.74	1
19.75	0
19.76	0
19.77	0
19.78	0
19.79	0
19.8	0
19.81	0
19.82	0
19.83	0
19.84	0
19.85	1
19.86	0
19.87	0
19.88	0
19.89	0
19.9	0
19.91	0
19.92	0
19.93	0
19.94	0
19.95	0
19.96	0
19.97	0
[truncated: 2,098 more rows]

## Sheet: Figure 2a
Cu2S							CuInSnS4-180
Binding energy / eV	Intensity	Intensity	Intensity	Intensity	Intensity		Binding energy / eV	Intensity	Intensity	Intensity	Intensity	Intensity
968.36	18327.3	18006.9	18006.9	18006.9	18327.3		968.3	48972.6	49008.9	49008.9	49008.9	48972.6
968.31	18230.9	18006.9	18006.9	18006.9	18006.9		968.25	49249.9	49008.9	49008.9	49008.9	49008.9
968.26	17698	17954	17954	17954	17954		968.2	49439.6	48993.9	48993.9	48993.9	48993.9
968.21	18122	17883	17883	17883	17883		968.15	48812.5	48928.6	48928.6	48928.6	48928.6
968.16	17993.3	17882.2	17882.2	17882.2	17882.2		968.1	48653.5	48903.7	48903.7	48903.7	48903.7
968.11	17889.7	17879.1	17879.1	17879.1	17879.1		968.05	48695.5	48891.4	48891.4	48891.4	48891.4
968.06	17787.1	17874.2	17874.2	17874.2	17874.2		968	49238.9	48862.7	48862.7	48862.7	48862.7
968.01	17989.9	17864.3	17864.3	17864.3	17864.3		967.95	48876.6	48821.9	48821.9	48821.9	48821.9
967.96	17904.9	17847.7	17847.7	17847.7	17847.7		967.9	48742.3	48819.8	48819.8	48819.8	48819.8
967.91	17489.1	17827.5	17827.5	17827.5	17827.5		967.85	49099.2	48803.4	48803.4	48803.4	48803.4
967.86	17778.7	17812.5	17812.5	17812.5	17812.5		967.8	49141.3	48773.8	48773.8	48773.8	48773.8
967.81	18158	17798.1	17798.1	17798.1	17798.1		967.75	48830.2	48744.5	48744.5	48744.5	48744.5
967.76	18035.1	17787.4	17787.4	17787.4	17787.4		967.7	49035.8	48714.8	48714.8	48714.8	48714.8
967.71	17402.2	17784.6	17784.6	17784.6	17784.6		967.65	48208.4	48684.6	48684.6	48684.6	48684.6
967.66	17960.9	17757	17757	17757	17757		967.6	48628.4	48658.6	48658.6	48658.6	48658.6
967.61	17900.3	17713.6	17713.6	17713.6	17713.6		967.55	48719	48632	48632	48632	48632
967.56	18056.3	17682.2	17682.2	17682.2	17682.2		967.5	48432.7	48606.8	48606.8	48606.8	48606.8
967.51	18105.1	17663.6	17663.6	17663.6	17663.6		967.45	48167.8	48589.5	48589.5	48589.5	48589.5
967.46	17845.9	17637.8	17637.8	17637.8	17637.8		967.4	49362.1	48586.8	48586.8	48586.8	48586.8
967.41	17229.3	17613.4	17613.4	17613.4	17613.4		967.35	49132.6	48579.5	48579.5	48579.5	48579.5
967.36	17569.9	17602.9	17602.9	17602.9	17602.9		967.3	48259.6	48569.6	48569.6	48569.6	48569.6
967.31	17336.1	17584.7	17584.7	17584.7	17584.7		967.25	48237.2	48562.2	48562.2	48562.2	48562.2
967.26	17283.4	17553	17553	17553	17553		967.2	48670.1	48560.5	48560.5	48560.5	48560.5
967.21	17737.8	17506.3	17506.3	17506.3	17506.3		967.15	48600.3	48552.4	48552.4	48552.4	48552.4
967.16	17681.6	17502.3	17502.3	17502.3	17502.3		967.1	48328.5	48541.8	48541.8	48541.8	48541.8
967.11	17219.2	17459.6	17459.6	17459.6	17459.6		967.05	48069.6	48514.4	48514.4	48514.4	48514.4
967.06	17231.5	17420.8	17420.8	17420.8	17420.8		967	47798.1	48495.8	48495.8	48495.8	48495.8
967.01	17584.9	17363.5	17363.5	17363.5	17363.5		966.95	48126	48484.3	48484.3	48484.3	48484.3
966.96	17442.2	17306.9	17306.9	17306.9	17306.9		966.9	49054.7	48472	48472	48472	48472
966.91	17026.8	17277.9	17277.9	17277.9	17277.9		966.85	48746.6	48441.7	48441.7	48441.7	48441.7
966.86	17293	17248.6	17248.6	17248.6	17248.6		966.8	48786.7	48418.4	48418.4	48418.4	48418.4
966.81	17515.9	17221.8	17221.8	17221.8	17221.8		966.75	48612.6	48400.6	48400.6	48400.6	48400.6
966.76	17469.3	17207.1	17207.1	17207.1	17207.1		966.7	48943.3	48380.5	48380.5	48380.5	48380.5
966.71	16740.6	17188.4	17188.4	17188.4	17188.4		966.65	48902	48353.8	48353.8	48353.8	48353.8
966.66	17593.2	17143.1	17143.1	17143.1	17143.1		966.6	48506	48339	48339	48339	48339
966.61	17001.4	17114	17114	17114	17114		966.55	47783.4	48332	48332	48332	48332
966.56	17284.6	17110.9	17110.9	17110.9	17110.9		966.5	48069	48330.9	48330.9	48330.9	48330.9
966.51	16982.6	17102.3	17102.3	17102.3	17102.3		966.45	48160.2	48323	48323	48323	48323
966.46	16812.5	17086.1	17086.1	17086.1	17086.1		966.4	48467.1	48306.2	48306.2	48306.2	48306.2
966.41	17323.2	17065.7	17065.7	17065.7	17065.7		966.35	48531.6	48286.2	48286.2	48286.2	48286.2
966.36	16616.6	17041.6	17041.6	17041.6	17041.6		966.3	48481.1	48268.2	48268.2	48268.2	48268.2
966.31	16737.7	17009.2	17009.2	17009.2	17009.2		966.25	47977.8	48245.4	48245.4	48245.4	48245.4
966.26	17027.3	16973.7	16973.7	16973.7	16973.7		966.2	48085.7	48224.5	48224.5	48224.5	48224.5
966.21	17148.5	16944.8	16944.8	16944.8	16944.8		966.15	47807.6	48203.5	48203.5	48203.5	48203.5
966.16	16551.7	16916.6	16916.6	16916.6	16916.6		966.1	48087.3	48190.9	48190.9	48190.9	48190.9
966.11	16791.9	16882.5	16882.5	16882.5	16882.5		966.05	47976.1	48184.7	48184.7	48184.7	48184.7
966.06	17366.6	16858	16858	16858	16858		966	48494	48182.8	48182.8	48182.8	48182.8
966.01	17406.8	16831.4	16831.4	16831.4	16831.4		965.95	48259	48174.4	48174.4	48174.4	48174.4
965.96	17432.3	16804.5	16804.5	16804.5	16804.5		965.9	48009.3	48164.5	48164.5	48164.5	48164.5
965.91	17179.9	16776	16776	16776	16776		965.85	48486.8	48152.9	48152.9	48152.9	48152.9
965.86	16970.1	16756.5	16756.5	16756.5	16756.5		965.8	48733.3	48139.3	48139.3	48139.3	48139.3
965.81	16812.4	16738.6	16738.6	16738.6	16738.6		965.75	48210.9	48120.5	48120.5	48120.5	48120.5
965.76	16406	16708.4	16708.4	16708.4	16708.4		965.7	48215.2	48108.1	48108.1	48108.1	48108.1
965.71	16797.4	16675.2	16675.2	16675.2	16675.2		965.65	47923.6	48100	48100	48100	48100
965.66	16468.7	16640.4	16640.4	16640.4	16640.4		965.6	48188	48089.3	48089.3	48089.3	48089.3
965.61	16319.1	16611.1	16611.1	16611.1	16611.1		965.55	47932.5	48066.4	48066.4	48066.4	48066.4
965.56	16539.3	16568.3	16568.3	16568.3	16568.3		965.5	48374.3	48039.6	48039.6	48039.6	48039.6
965.51	16692.2	16515.1	16515.1	16515.1	16515.1		965.45	47994.9	48009.7	48009.7	48009.7	48009.7
965.46	16449.3	16465.2	16465.2	16465.2	16465.2		965.4	48077.9	47985	47985	47985	47985
965.41	15629.4	16421.5	16421.5	16421.5	16421.5		965.35	48384.6	47960.2	47960.2	47960.2	47960.2
965.36	16699.5	16391.9	16391.9	16391.9	16391.9		965.3	48754.4	47930.3	47930.3	47930.3	47930.3
965.31	16828.2	16368.5	16368.5	16368.5	16368.5		965.25	47358	47900.2	47900.2	47900.2	47900.2
965.26	16230.6	16350.5	16350.5	16350.5	16350.5		965.2	47185.5	47876.7	47876.7	47876.7	47876.7
965.21	16390.9	16338.1	16338.1	16338.1	16338.1		965.15	48088.5	47850.1	47850.1	47850.1	47850.1
965.16	16085.6	16326.4	16326.4	16326.4	16326.4		965.1	48829.1	47821.7	47821.7	47821.7	47821.7
965.11	16699.4	16316.6	16316.6	16316.6	16316.6		965.05	48016.7	47793	47793	47793	47793
965.06	16585.5	16310.5	16310.5	16310.5	16310.5		965	47755.8	47768.8	47768.8	47768.8	47768.8
965.01	16229.1	16294.5	16294.5	16294.5	16294.5		964.95	47313.4	47746.6	47746.6	47746.6	47746.6
964.96	16181.8	16282.9	16282.9	16282.9	16282.9		964.9	47741.9	47725.6	47725.6	47725.6	47725.6
964.91	15856.7	16280.9	16280.9	16280.9	16280.9		964.85	48064.3	47702.1	47702.1	47702.1	47702.1
964.86	16308.8	16277.2	16277.2	16277.2	16277.2		964.8	47921.4	47682.2	47682.2	47682.2	47682.2
964.81	16232.1	16262.5	16262.5	16262.5	16262.5		964.75	47431.5	47670.2	47670.2	47670.2	47670.2
964.76	16178.6	16251.2	16251.2	16251.2	16251.2		964.7	48073.5	47667.6	47667.6	47667.6	47667.6
964.71	16132.6	16239.2	16239.2	16239.2	16239.2		964.65	47921.6	47646.7	47646.7	47646.7	47646.7
964.66	16479.4	16220	16220	16220	16220		964.6	47417.8	47591.3	47591.3	47591.3	47591.3
964.61	16078.8	16201.6	16201.6	16201.6	16201.6		964.55	47182.2	47536.5	47536.5	47536.5	47536.5
964.56	16795.4	16181.1	16181.1	16181.1	16181.1		964.5	47286.7	47508.9	47508.9	47508.9	47508.9
964.51	16037.6	16163.3	16163.3	16163.3	16163.3		964.45	47840	47490.6	47490.6	47490.6	47490.6
964.46	15831.1	16145.9	16145.9	16145.9	16145.9		964.4	47919.8	47479.3	47479.3	47479.3	47479.3
964.41	16470.9	16127.1	16127.1	16127.1	16127.1		964.35	47283.9	47465.1	47465.1	47465.1	47465.1
964.36	16412.9	16105.6	16105.6	16105.6	16105.6		964.3	47197.9	47453.5	47453.5	47453.5	47453.5
964.31	16058.9	16077.4	16077.4	16077.4	16077.4		964.25	47245.4	47440.4	47440.4	47440.4	47440.4
964.26	16588.6	16042.4	16042.4	16042.4	16042.4		964.2	47585.8	47427.4	47427.4	47427.4	47427.4
964.21	16529.3	16008.5	16008.5	16008.5	16008.5		964.15	47458.6	47409.9	47409.9	47409.9	47409.9
964.16	15895	15976.9	15976.9	15976.9	15976.9		964.1	47279.4	47396.5	47396.5	47396.5	47396.5
964.11	15834.7	15948	15948	15948	15948		964.05	47593.8	47379.2	47379.2	47379.2	47379.2
964.06	16006.2	15924.5	15924.5	15924.5	15924.5		964	47317.5	47356.2	47356.2	47356.2	47356.2
964.01	16123.2	15903	15903	15903	15903		963.95	47121.2	47331.5	47331.5	47331.5	47331.5
963.96	15929	15887.1	15887.1	15887.1	15887.1		963.9	47367.3	47297.3	47297.3	47297.3	47297.3
963.91	15984.1	15872.2	15872.2	15872.2	15872.2		963.85	47207.1	47251.2	47251.2	47251.2	47251.2
963.86	15948.9	15853.4	15853.4	15853.4	15853.4		963.8	47896.8	47219.1	47219.1	47219.1	47219.1
963.81	16324.9	15835.3	15835.3	15835.3	15835.3		963.75	47588.2	47203.7	47203.7	47203.7	47203.7
963.76	15459.2	15823.7	15823.7	15823.7	15823.7		963.7	47454.9	47191.2	47191.2	47191.2	47191.2
963.71	15347.3	15812.6	15812.6	15812.6	15812.6		963.65	47325.4	47175.2	47175.2	47175.2	47175.2
963.66	15301.3	15801.3	15801.3	15801.3	15801.3		963.6	47885.9	47159.2	47159.2	47159.2	47159.2
963.61	15480.4	15792.8	15792.8	15792.8	15792.8		963.55	47230.6	47148.4	47148.4	47148.4	47148.4
963.56	15465.4	15787.5	15787.5	15787.5	15787.5		963.5	46683.2	47133.8	47133.8	47133.8	47133.8
963.51	15907.8	15783.2	15783.2	15783.2	15783.2		963.45	47056.6	47122.6	47122.6	47122.6	47122.6
963.46	15632.3	15781.1	15781.1	15781.1	15781.1		963.4	47256.8	47111	47111	47111	47111
963.41	15878.4	15777.5	15777.5	15777.5	15777.5		963.35	46698.5	47087.7	47087.7	47087.7	47087.7
963.36	16082.8	15772.7	15772.7	15772.7	15772.7		963.3	45984.1	47074.1	47074.1	47074.1	47074.1
963.31	15519.9	15764.4	15764.4	15764.4	15764.4		963.25	46613.5	47042.9	47042.9	47042.9	47042.9
963.26	15800.1	15758.7	15758.7	15758.7	15758.7		963.2	47106.4	47039.4	47039.4	47039.4	47039.4
963.21	16403.5	15758.3	15758.3	15758.3	15758.3		963.15	47187.6	47029.8	47029.8	47029.8	47029.8
963.16	16098.4	15756.6	15756.6	15756.6	15756.6		963.1	46725.1	47026.5	47026.5	47026.5	47026.5
963.11	15456.5	15752.6	15752.6	15752.6	15752.6		963.05	47139.9	46973.2	46973.2	46973.2	46973.2
963.06	15657	15747	15747	15747	15747		963	47068.4	46965.4	46965.4	46965.4	46965.4
963.01	15735.7	15740	15740	15740	15740		962.95	46983.8	46964.2	46964.2	46964.2	46964.2
962.96	16205.1	15731.9	15731.9	15731.9	15731.9		962.9	47155.5	46961	46961	46961	46961
962.91	15957.7	15725	15725	15725	15725		962.85	46666.7	46957.2	46957.2	46957.2	46957.2
962.86	16214.9	15717.5	15717.5	15717.5	15717.5		962.8	47292	46954.1	46954.1	46954.1	46954.1
962.81	15580.8	15710.3	15710.3	15710.3	15710.3		962.75	46797.4	46950.6	46950.6	46950.6	46950.6
962.76	15749.1	15703.8	15703.8	15703.8	15703.8		962.7	47514.3	46943.3	46943.3	46943.3	46943.3
962.71	15863.9	15695	15695	15695	15695		962.65	47253.9	46935.3	46935.3	46935.3	46935.3
962.66	16059.1	15684.6	15684.6	15684.6	15684.6		962.6	47256.3	46928.5	46928.5	46928.5	46928.5
962.61	15730.2	15677.4	15677.4	15677.4	15677.4		962.55	46767.3	46921.7	46921.7	46921.7	46921.7
962.56	15810.2	15673.3	15673.3	15673.3	15673.3		962.5	47065.1	46913	46913	46913	46913
962.51	15669.6	15666.7	15666.7	15666.7	15666.7		962.45	47190.6	46904	46904	46904	46904
962.46	15366.8	15658.9	15658.9	15658.9	15658.9		962.4	47101.4	46892.8	46892.8	46892.8	46892.8
962.41	15674.1	15649.3	15649.3	15649.3	15649.3		962.35	46920.4	46881.9	46881.9	46881.9	46881.9
962.36	15597.5	15639.1	15639.1	15639.1	15639.1		962.3	46714.1	46870.7	46870.7	46870.7	46870.7
962.31	15749.8	15629	15629	15629	15629		962.25	46878.5	46857.4	46857.4	46857.4	46857.4
962.26	16122.8	15619.6	15619.6	15619.6	15619.6		962.2	46647.1	46844.3	46844.3	46844.3	46844.3
962.21	16123.6	15611.2	15611.2	15611.2	15611.2		962.15	46556.8	46828.6	46828.6	46828.6	46828.6
962.16	15164.7	15605.8	15605.8	15605.8	15605.8		962.1	47001.3	46812.2	46812.2	46812.2	46812.2
962.11	14960.9	15602.5	15602.5	15602.5	15602.5		962.05	47061	46793.7	46793.7	46793.7	46793.7
962.06	16151.5	15600.9	15600.9	15600.9	15600.9		962	47004.8	46777.4	46777.4	46777.4	46777.4
962.01	15919.5	15599.6	15599.6	15599.6	15599.6		961.95	47452.8	46760.6	46760.6	46760.6	46760.6
961.96	16226.6	15599.5	15599.5	15599.5	15599.5		961.9	46642.6	46743.2	46743.2	46743.2	46743.2
961.91	16186.1	15599	15599	15599	15599		961.85	46994.5	46725.7	46725.7	46725.7	46725.7
961.86	15745.3	15597.8	15597.8	15597.8	15597.8		961.8	46970.9	46708.2	46708.2	46708.2	46708.2
961.81	15785.3	15596.3	15596.3	15596.3	15596.3		961.75	46936.3	46689.8	46689.8	46689.8	46689.8
961.76	15050.3	15594.7	15594.7	15594.7	15594.7		961.7	47245.3	46670.5	46670.5	46670.5	46670.5
961.71	14645.1	15593.1	15593.1	15593.1	15593.1		961.65	47362.1	46649.5	46649.5	46649.5	46649.5
961.66	15053.2	15591.5	15591.5	15591.5	15591.5		961.6	47507.6	46629	46629	46629	46629
961.61	15452.5	15589.8	15589.8	15589.8	15589.8		961.55	46253.2	46609.3	46609.3	46609.3	46609.3
961.56	15587.5	15587.1	15587.1	15587.1	15587.1		961.5	46559.4	46590.9	46590.9	46590.9	46590.9
961.51	15359	15583.1	15583.1	15583.1	15583.1		961.45	46897.1	46573.7	46573.7	46573.7	46573.7
961.46	15886.4	15579.2	15579.2	15579.2	15579.2		961.4	46843.9	46556.4	46556.4	46556.4	46556.4
961.41	16006.5	15575.6	15575.6	15575.6	15575.6		961.35	46785.8	46541.7	46541.7	46541.7	46541.7
961.36	15842.4	15572.9	15572.9	15572.9	15572.9		961.3	46788.3	46525.7	46525.7	46525.7	46525.7
961.31	15653.7	15571.2	15571.2	15571.2	15571.2		961.25	46611.8	46510	46510	46510	46510
961.26	15707.6	15568.9	15568.9	15568.9	15568.9		961.2	46996.4	46495.2	46495.2	46495.2	46495.2
961.21	16087.6	15566.8	15566.8	15566.8	15566.8		961.15	46092.2	46480.1	46480.1	46480.1	46480.1
961.16	16161.6	15563.7	15563.7	15563.7	15563.7		961.1	45925.7	46467.1	46467.1	46467.1	46467.1
961.11	15987.9	15559.3	15559.3	15559.3	15559.3		961.05	46295.5	46457.8	46457.8	46457.8	46457.8
961.06	15890.6	15554.7	15554.7	15554.7	15554.7		961	46376.1	46449.3	46449.3	46449.3	46449.3
961.01	15984.9	15549.7	15549.7	15549.7	15549.7		960.95	46682.5	46439.7	46439.7	46439.7	46439.7
960.96	15585.9	15544.8	15544.8	15544.8	15544.8		960.9	46409.6	46429.7	46429.7	46429.7	46429.7
960.91	15465.5	15539.8	15539.8	15539.8	15539.8		960.85	46748.9	46419.1	46419.1	46419.1	46419.1
960.86	15358.1	15535.4	15535.4	15535.4	15535.4		960.8	46594	46409.1	46409.1	46409.1	46409.1
960.81	16074.3	15531.2	15531.2	15531.2	15531.2		960.75	46432.7	46402.9	46402.9	46402.9	46402.9
960.76	15679	15526.8	15526.8	15526.8	15526.8		960.7	46733.1	46398.4	46398.4	46398.4	46398.4
960.71	15793	15522.2	15522.2	15522.2	15522.2		960.65	46389.4	46393.6	46393.6	46393.6	46393.6
960.66	15584	15517.8	15517.8	15517.8	15517.8		960.6	46108.4	46389.5	46389.5	46389.5	46389.5
960.61	15173.9	15514.2	15514.2	15514.2	15514.2		960.55	47083.6	46383.9	46383.9	46383.9	46383.9
960.56	15697.8	15511.1	15511.1	15511.1	15511.1		960.5	46403.2	46376	46376	46376	46376
960.51	15347.3	15508.2	15508.2	15508.2	15508.2		960.45	46495.9	46368.7	46368.7	46368.7	46368.7
960.46	15380.7	15505.4	15505.4	15505.4	15505.4		960.4	46901.1	46361.4	46361.4	46361.4	46361.4
960.41	15299.4	15503.1	15503.1	15503.1	15503.1		960.35	46472.2	46354.4	46354.4	46354.4	46354.4
960.36	15797.4	15501	15501	15501	15501		960.3	45525.9	46348.6	46348.6	46348.6	46348.6
960.31	15852.7	15498.2	15498.2	15498.2	15498.2		960.25	46230.7	46344.1	46344.1	46344.1	46344.1
960.26	15796.7	15495.7	15495.7	15495.7	15495.7		960.2	46596.9	46340.1	46340.1	46340.1	46340.1
960.21	15410.1	15494.4	15494.4	15494.4	15494.4		960.15	46691.6	46337.3	46337.3	46337.3	46337.3
960.16	15381.4	15493.4	15493.4	15493.4	15493.4		960.1	46448	46336.9	46336.9	46336.9	46336.9
960.11	15674.6	15493	15493	15493	15493		960.05	46475.6	46336.3	46336.3	46336.3	46336.3
960.06	15773	15492.6	15492.6	15492.6	15492.6		960	45978.9	46335.7	46335.7	46335.7	46335.7
960.01	15729.4	15491	15491	15491	15491		959.95	46259.8	46335.1	46335.1	46335.1	46335.1
959.96	15579.8	15489	15489	15489	15489		959.9	46450.9	46334.4	46334.4	46334.4	46334.4
959.91	15342.2	15487.1	15487.1	15487.1	15487.1		959.85	45973.7	46333.6	46333.6	46333.6	46333.6
959.86	15982.2	15485.6	15485.6	15485.6	15485.6		959.8	46294.4	46333	46333	46333	46333
959.81	15137.9	15483.6	15483.6	15483.6	15483.6		959.75	46363.4	46332.3	46332.3	46332.3	46332.3
959.76	14949.3	15482	15482	15482	15482		959.7	46032.8	46331.4	46331.4	46331.4	46331.4
959.71	15534.5	15480.6	15480.6	15480.6	15480.6		959.65	45907.6	46330.5	46330.5	46330.5	46330.5
959.66	15169.1	15479.4	15479.4	15479.4	15479.4		959.6	46959.6	46329.6	46329.6	46329.6	46329.6
959.61	15633.3	15478.5	15478.5	15478.5	15478.5		959.55	46966.7	46328.6	46328.6	46328.6	46328.6
959.56	16143.7	15478	15478	15478	15478		959.5	46580.9	46327.7	46327.7	46327.7	46327.7
959.51	15971.9	15477.4	15477.4	15477.4	15477.4		959.45	47179	46326.6	46326.6	46326.6	46326.6
959.46	15260.2	15477.1	15477.1	15477.1	15477.1		959.4	46729.6	46325.5	46325.5	46325.5	46325.5
959.41	15018.4	15477.1	15477.1	15477.1	15477.1		959.35	46245	46324.4	46324.4	46324.4	46324.4
959.36	15616.8	15476.9	15476.9	15476.9	15476.9		959.3	46863.9	46323.3	46323.3	46323.3	46323.3
959.31	15488.3	15476.6	15476.6	15476.6	15476.6		959.25	46370.1	46322.2	46322.2	46322.2	46322.2
959.26	15634.5	15476.2	15476.2	15476.2	15476.2		959.2	47180.6	46321	46321	46321	46321
959.21	15630.6	15475.9	15475.9	15475.9	15475.9		959.15	46313.1	46319.9	46319.9	46319.9	46319.9
959.16	15076.4	15475.4	15475.4	15475.4	15475.4		959.1	47028.9	46318.7	46318.7	46318.7	46318.7
959.11	15147.7	15474.9	15474.9	15474.9	15474.9		959.05	46364.9	46317.5	46317.5	46317.5	46317.5
959.06	15673.9	15474.3	15474.3	15474.3	15474.3		959	46929.8	46316.4	46316.4	46316.4	46316.4
959.01	15528	15473.6	15473.6	15473.6	15473.6		958.95	46582.4	46315.2	46315.2	46315.2	46315.2
958.96	15559.3	15473	15473	15473	15473		958.9	46610.4	46314.1	46314.1	46314.1	46314.1
958.91	15672.5	15472.4	15472.4	15472.4	15472.4		958.85	45920.5	46313	46313	46313	46313
958.86	15443.1	15471.9	15471.9	15471.9	15471.9		958.8	46072.9	46311.9	46311.9	46311.9	46311.9
958.81	15718.5	15471.3	15471.3	15471.3	15471.3		958.75	46538.4	46310.8	46310.8	46310.8	46310.8
958.76	15651.5	15470.6	15470.6	15470.6	15470.6		958.7	46365.6	46309.7	46309.7	46309.7	46309.7
958.71	15267.9	15470	15470	15470	15470		958.65	46041.1	46308.6	46308.6	46308.6	46308.6
958.66	15899.5	15469.2	15469.2	15469.2	15469.2		958.6	45996.9	46307.5	46307.5	46307.5	46307.5
958.61	16085.7	15468.5	15468.5	15468.5	15468.5		958.55	46925.3	46306.4	46306.4	46306.4	46306.4
958.56	16094.2	15467.8	15467.8	15467.8	15467.8		958.5	46366.2	46305.4	46305.4	46305.4	46305.4
958.51	15596.6	15467.1	15467.1	15467.1	15467.1		958.45	46808.7	46304.3	46304.3	46304.3	46304.3
958.46	15265.3	15466.2	15466.2	15466.2	15466.2		958.4	46760.1	46303.2	46303.2	46303.2	46303.2
958.41	15555.7	15465.4	15465.4	15465.4	15465.4		958.35	46575.8	46302.1	46302.1	46302.1	46302.1
958.36	15269.9	15464.5	15464.5	15464.5	15464.5		958.3	46313.7	46301.1	46301.1	46301.1	46301.1
958.31	15632.7	15463.7	15463.7	15463.7	15463.7		958.25	46829.6	46299.8	46299.8	46299.8	46299.8
958.26	15714.9	15462.8	15462.8	15462.8	15462.8		958.2	46443.8	46298.5	46298.5	46298.5	46298.5
958.21	16147.7	15462	15462	15462	15462		958.15	46714.9	46297.2	46297.2	46297.2	46297.2
958.16	15536.2	15461.3	15461.3	15461.3	15461.3		958.1	46673.4	46295.8	46295.8	46295.8	46295.8
958.11	14788.1	15460.5	15460.5	15460.5	15460.5		958.05	46190.6	46294.3	46294.3	46294.3	46294.3
958.06	15665.1	15459.8	15459.8	15459.8	15459.8		958	46863.9	46292.8	46292.8	46292.8	46292.8
958.01	15926.2	15459.1	15459.1	15459.1	15459.1		957.95	46565.3	46291.3	46291.3	46291.3	46291.3
957.96	16047.3	15458.4	15458.4	15458.4	15458.4		957.9	46669.4	46289.7	46289.7	46289.7	46289.7
957.91	15217.6	15457.8	15457.8	15457.8	15457.8		957.85	46762.7	46288.2	46288.2	46288.2	46288.2
957.86	15779.8	15457.1	15457.1	15457.1	15457.1		957.8	46860.6	46286.7	46286.7	46286.7	46286.7
957.81	15182.6	15456.4	15456.4	15456.4	15456.4		957.75	46911.3	46285.2	46285.2	46285.2	46285.2
957.76	15327.3	15455.6	15455.6	15455.6	15455.6		957.7	46557.7	46283.5	46283.5	46283.5	46283.5
957.71	15400.8	15454.8	15454.8	15454.8	15454.8		957.65	46584.6	46282	46282	46282	46282
957.66	15763.1	15454.1	15454.1	15454.1	15454.1		957.6	46666.3	46280.4	46280.4	46280.4	46280.4
957.61	15083.2	15453.4	15453.4	15453.4	15453.4		957.55	46640.5	46278.8	46278.8	46278.8	46278.8
957.56	15622.4	15452.7	15452.7	15452.7	15452.7		957.5	46651.4	46277.2	46277.2	46277.2	46277.2
957.51	16079.7	15451.9	15451.9	15451.9	15451.9		957.45	46665.3	46275.4	46275.4	46275.4	46275.4
957.46	15420.1	15451.1	15451.1	15451.1	15451.1		957.4	46562.3	46273.7	46273.7	46273.7	46273.7
957.41	15735.8	15450.4	15450.4	15450.4	15450.4		957.35	46285.6	46272	46272	46272	46272
957.36	15646	15449.7	15449.7	15449.7	15449.7		957.3	46931.3	46270.1	46270.1	46270.1	46270.1
957.31	15845.9	15448.9	15448.9	15448.9	15448.9		957.25	46756.3	46268.2	46268.2	46268.2	46268.2
957.26	15284.8	15448	15448	15448	15448		957.2	46233.1	46266.4	46266.4	46266.4	46266.4
957.21	15461.4	15447.1	15447.1	15447.1	15447.1		957.15	46711.2	46264.5	46264.5	46264.5	46264.5
957.16	15699.2	15446.1	15446.1	15446.1	15446.1		957.1	46847.1	46262.5	46262.5	46262.5	46262.5
957.11	15598.6	15445	15445	15445	15445		957.05	47107.8	46260.5	46260.5	46260.5	46260.5
957.06	15400.6	15443.9	15443.9	15443.9	15443.9		957	46878.4	46258.4	46258.4	46258.4	46258.4
957.01	15661.5	15442.7	15442.7	15442.7	15442.7		956.95	46327.8	46256.4	46256.4	46256.4	46256.4
956.96	15778.1	15441.4	15441.4	15441.4	15441.4		956.9	46841.3	46254.3	46254.3	46254.3	46254.3
956.91	15347.3	15440.2	15440.2	15440.2	15440.2		956.85	47656.2	46252.3	46252.3	46252.3	46252.3
956.86	16145.5	15438.8	15438.8	15438.8	15438.8		956.8	46874.9	46250.2	46250.2	46250.2	46250.2
956.81	16059.5	15437.3	15437.4	15437.3	15437.4		956.75	46456	46248.1	46248.1	46248.1	46248.1
956.76	15746.2	15435.8	15435.9	15435.8	15435.9		956.7	47106.6	46245.9	46245.9	46245.9	46245.9
956.71	15745	15434.3	15434.3	15434.3	15434.3		956.65	47370.3	46243.7	46243.7	46243.7	46243.7
956.66	15880	15432.6	15432.6	15432.6	15432.6		956.6	46868.9	46241.4	46241.4	46241.4	46241.4
956.61	15839.5	15430.8	15430.9	15430.8	15430.9		956.55	46654.2	46239.1	46239.1	46239.1	46239.1
956.56	16001.3	15429.1	15429.2	15429.1	15429.2		956.5	46825.1	46236.6	46236.6	46236.6	46236.6
956.51	15748.7	15427.4	15427.5	15427.4	15427.5		956.45	46587.8	46234.2	46234.2	46234.2	46234.2
956.46	16005	15425.6	15425.8	15425.6	15425.8		956.4	46407.6	46231.8	46231.8	46231.8	46231.8
956.41	16356.9	15423.8	15424	15423.8	15424		956.35	46563	46229.2	46229.2	46229.2	46229.2
956.36	15995.4	15422	15422.2	15422	15422.2		956.3	46759.3	46226.6	46226.6	46226.6	46226.6
956.31	16175.9	15420.1	15420.4	15420.1	15420.4		956.25	46857.6	46224.1	46224.1	46224.1	46224.1
956.26	16136.2	15418.2	15418.6	15418.2	15418.6		956.2	47374.4	46221.6	46221.6	46221.6	46221.6
956.21	16442.4	15416.4	15416.8	15416.4	15416.8		956.15	46918.5	46219	46219	46219	46219
956.16	15446	15414.4	15414.9	15414.4	15414.9		956.1	46991	46216.4	46216.4	46216.4	46216.4
956.11	15474.5	15412.3	15412.9	15412.3	15412.9		956.05	47564.5	46213.8	46213.9	46213.8	46213.9
956.06	15605.9	15410	15410.8	15410	15410.8		956	46707.8	46211.3	46211.4	46211.3	46211.4
956.01	15911.2	15407.7	15408.7	15407.7	15408.7		955.95	46965.7	46208.7	46208.8	46208.7	46208.8
955.96	15887.8	15405.4	15406.5	15405.4	15406.5		955.9	47413.1	46206.1	46206.2	46206.1	46206.2
955.91	15475.5	15403	15404.4	15403	15404.4		955.85	47249.5	46203.3	46203.5	46203.3	46203.5
955.86	15711.2	15400.6	15402.3	15400.6	15402.3		955.8	46599.4	46200.5	46200.8	46200.5	46200.8
955.81	16251.7	15398.2	15400.3	15398.2	15400.3		955.75	46598.3	46197.6	46198	46197.6	46198
955.76	15789	15395.8	15398.3	15395.8	15398.3		955.7	47300.8	46194.6	46195.1	46194.6	46195.1
955.71	16676.1	15393.4	15396.4	15393.4	15396.4		955.65	47036.3	46191.6	46192.2	46191.6	46192.2
955.66	16890.6	15391	15394.7	15391	15394.7		955.6	46958.3	46188.6	46189.3	46188.6	46189.3
955.61	16652.3	15388.7	15393.1	15388.7	15393.1		955.55	46714	46185.4	46186.3	46185.4	46186.3
955.56	15886.1	15386.3	15391.6	15386.3	15391.6		955.5	46895.1	46182.2	46183.4	46182.2	46183.4
955.51	16196.5	15383.9	15390.3	15383.9	15390.3		955.45	47090.3	46178.9	46180.4	46178.9	46180.4
955.46	15962.5	15381.6	15389.2	15381.6	15389.2		955.4	47254.2	46175.5	46177.4	46175.5	46177.4
955.41	16248	15379.4	15388.5	15379.4	15388.5		955.35	47079.2	46172	46174.4	46172	46174.4
955.36	16219	15377.1	15387.9	15377.1	15387.9		955.3	47003.2	46168.5	46171.6	46168.5	46171.6
955.31	16062.8	15374.8	15387.7	15374.8	15387.7		955.25	47429.5	46164.9	46168.8	46164.9	46168.8
955.26	16143.3	15372.4	15387.6	15372.4	15387.6		955.2	47256.1	46161.2	46166.1	46161.2	46166.1
955.21	15811.1	15370	15388	15370	15388		955.15	47149.1	46157.4	46163.5	46157.4	46163.5
955.16	15908.4	15367.5	15388.9	15367.5	15388.9		955.1	48003.2	46153.4	46161.1	46153.4	46161.1
955.11	15812.8	15365.1	15390.3	15365.1	15390.3		955.05	47496.9	46149.4	46158.9	46149.4	46158.9
955.06	15461.1	15362.8	15392.4	15362.8	15392.4		955	47735.3	46145.3	46157.1	46145.3	46157.1
955.01	15042.5	15360.5	15395.3	15360.5	15395.3		954.95	47478.5	46141.1	46155.7	46141.1	46155.7
954.96	15147.6	15358.1	15398.8	15358.1	15398.8		954.9	47864.1	46136.7	46154.8	46136.7	46154.8
954.91	16224.4	15355.5	15403.1	15355.5	15403.1		954.85	47260.6	46132.3	46154.5	46132.3	46154.5
954.86	15819.6	15352.8	15408.3	15352.8	15408.3		954.8	47758.8	46127.7	46155	46127.7	46155
954.81	16137.3	15350	15414.7	15350	15414.7		954.75	47854.3	46123	46156.4	46123	46156.4
954.76	16199.4	15347.3	15422.4	15347.3	15422.4		954.7	47085.9	46118.2	46158.9	46118.2	46158.9
954.71	16144.1	15344.5	15431.7	15344.5	15431.7		954.65	47999.8	46113.3	46163	46113.3	46163
954.66	16199.6	15341.6	15442.6	15341.6	15442.6		954.6	47910.6	46108.4	46168.7	46108.4	46168.7
954.61	16061.9	15338.7	15455.3	15338.7	15455.3		954.55	47646.3	46103.3	46176.3	46103.3	46176.3
954.56	16457.5	15335.6	15470.1	15335.6	15470.1		954.5	47301.2	46098.2	46186.3	46098.2	46186.3
954.51	16823	15332.3	15487.1	15332.3	15487.1		954.45	47517.6	46092.9	46199	46092.9	46199
954.46	17476.1	15329	15506.8	15329	15506.8		954.4	48179	46087.6	46214.9	46087.6	46214.9
954.41	16788	15325.5	15529.2	15325.5	15529.2		954.35	48152.5	46082.2	46234.6	46082.2	46234.6
954.36	16389.6	15321.8	15554.9	15321.8	15554.9		954.3	48098.4	46076.7	46258.6	46076.7	46258.6
954.31	16192.6	15318	15584.1	15318	15584.1		954.25	47461.5	46071	46287.5	46071	46287.5
954.26	16164.8	15314	15617.2	15314	15617.2		954.2	47645.7	46065.1	46322	46065.1	46322
954.21	16621.4	15309.9	15654.6	15309.9	15654.6		954.15	47757.8	46059	46363.1	46059	46363.1
954.16	16334.8	15305.7	15696.8	15305.7	15696.8		954.1	48260.7	46052.7	46411.6	46052.7	46411.6
954.11	16839.4	15301.3	15744.2	15301.3	15744.2		954.05	48309.6	46046.3	46468.6	46046.3	46468.6
954.06	16664.1	15296.8	15797.2	15296.8	15797.2		954	48258.5	46039.6	46535.1	46039.6	46535.1
954.01	16176	15292	15856.4	15292	15856.4		953.95	48355.3	46032.6	46612.3	46032.6	46612.3
953.96	16448.5	15287.2	15922.3	15287.2	15922.3		953.9	48013.3	46025.4	46701.7	46025.4	46701.7
953.91	16206.5	15282.3	15995.5	15282.3	15995.5		953.85	48600.2	46017.8	46804.5	46017.8	46804.5
953.86	16549.7	15277.4	16076.6	15277.4	16076.6		953.8	48735.1	46010	46922.4	46010	46922.4
953.81	17215.4	15272.3	16166	15272.3	16166		953.75	48864.9	46001.9	47056.9	46001.9	47056.9
953.76	17166.7	15267	16264.3	15267	16264.3		953.7	49186.5	45993.3	47209.8	45993.3	47209.8
953.71	16743.1	15261.4	16371.9	15261.4	16371.9		953.65	48662.1	45984.3	47382.8	45984.3	47382.8
953.66	17462.3	15255.4	16489.3	15255.4	16489.3		953.6	49201.7	45974.9	47577.7	45974.9	47577.7
953.61	16858.7	15249.2	16617.2	15249.2	16617.2		953.55	49632.8	45965	47796.4	45965	47796.4
953.56	17322.4	15242.8	16756	15242.8	16756		953.5	50139.2	45954.6	48040.9	45954.6	48040.9
953.51	17345.3	15236.1	16906.2	15236.1	16906.2		953.45	49232.9	45943.7	48313.1	45943.7	48313.1
953.46	17013.5	15229	17068.2	15229	17068.2		953.4	49543.3	45932.2	48614.7	45932.2	48614.7
953.41	17670	15221.5	17242.3	15221.5	17242.3		953.35	50244.1	45920	48947.5	45920	48947.5
953.36	17831.5	15213.5	17428.7	15213.5	17428.7		953.3	50684.8	45907.1	49313.1	45907.1	49313.1
953.31	17758.5	15205	17627.6	15205	17627.6		953.25	50915.2	45893.4	49712.8	45893.4	49712.8
953.26	18164.4	15195.9	17839.1	15195.9	17839.1		953.2	50930.5	45879	50148.1	45879	50148.1
953.21	18485.9	15186.3	18063.2	15186.3	18063.2		953.15	50962.5	45863.8	50619.7	45863.8	50619.7
953.16	18116.7	15176.1	18299.8	15176.1	18299.8		953.1	51535	45847.7	51128.1	45847.7	51128.1
953.11	18161.2	15165.3	18548.6	15165.3	18548.6		953.05	52160.1	45830.6	51673.4	45830.6	51673.4
953.06	18523.8	15154	18809.2	15154	18809.2		953	51857.4	45812.4	52254.9	45812.4	52254.9
953.01	19206.9	15141.9	19080.8	15141.9	19080.8		952.95	52879	45793.2	52871.8	45793.2	52871.8
952.96	19386.6	15129.2	19362.8	15129.2	19362.8		952.9	53612.8	45772.8	53522.4	45772.8	53522.4
952.91	19426.3	15115.6	19654.2	15115.6	19654.2		952.85	53901.6	45751.2	54204	45751.2	54204
952.86	19894	15101.3	19953.6	15101.3	19953.6		952.8	54149.9	45728.1	54913.5	45728.1	54913.5
952.81	20113.5	15086.2	20259.9	15086.2	20259.9		952.75	54376.5	45703.6	55647	45703.6	55647
952.76	21044.2	15070.4	20571.4	15070.4	20571.4		952.7	55219.7	45677.6	56399.5	45677.6	56399.5
952.71	21049.8	15053.7	20886.2	15053.7	20886.2		952.65	55570.6	45650.3	57165.4	45650.3	57165.4
952.66	21029.1	15036.2	21202.5	15036.2	21202.5		952.6	56743.3	45621.5	57938.4	45621.5	57938.4
952.61	20993.7	15018	21518.2	15018	21518.2		952.55	57379.8	45591.3	58711.1	45591.3	58711.1
952.56	21942.5	14998.8	21830.6	14998.8	21830.6		952.5	57848.4	45559.6	59475.4	45559.6	59475.4
952.51	21972.6	14978.7	22137.4	14978.7	22137.4		952.45	58883.6	45526.5	60222.7	45526.5	60222.7
952.46	22416.9	14957.7	22435.9	14957.7	22435.9		952.4	59193	45491.7	60944	45491.7	60944
952.41	22638.3	14935.8	22723.4	14935.8	22723.4		952.35	60655.7	45455.4	61629.7	45455.4	61629.7
952.36	22545.4	14913.1	22997.4	14913.1	22997.4		952.3	61215.8	45417.7	62270.5	45417.7	62270.5
952.31	23080.8	14889.8	23255	14889.8	23255		952.25	61597.4	45378.7	62857.1	45378.7	62857.1
952.26	23673.5	14865.7	23493.6	14865.7	23493.6		952.2	61904.9	45338.4	63380.5	45338.4	63380.5
952.21	23318.8	14840.8	23710.4	14840.8	23710.4		952.15	61556.7	45297	63832.3	45297	63832.3
952.16	23733.7	14815.5	23903.1	14815.5	23903.1		952.1	61884.3	45254.4	64204.6	45254.4	64204.6
952.11	24226.7	14789.7	24069.6	14789.7	24069.6		952.05	63206.6	45210.8	64491.2	45210.8	64491.2
952.06	24359.6	14763.5	24207.5	14763.5	24207.5		952	63182.3	45166.4	64686.7	45166.4	64686.7
952.01	25001.2	14736.8	24315.1	14736.8	24315.1		951.95	63961	45121.6	64787.3	45121.6	64787.3
951.96	24848.7	14709.9	24390.9	14709.9	24390.9		951.9	64790.7	45076.2	64790.7	45076.2	64790.7
951.91	24574.1	14682.7	24433.9	14682.7	24433.9		951.85	64229.9	45030.5	64696.2	45030.5	64696.2
951.86	23915.6	14655.4	24443.3	14655.4	24443.3		951.8	64102	44984.6	64504.8	44984.6	64504.8
951.81	24840.8	14628.1	24418.8	14628.1	24418.8		951.75	63275.2	44938.8	64219.2	44938.8	64219.2
951.76	24840.3	14600.8	24360.3	14600.8	24360.3		951.7	62748.2	44893.4	63843.6	44893.4	63843.6
951.71	23968.1	14573.6	24268.3	14573.6	24268.3		951.65	63857.9	44848.3	63383.6	44848.3	63383.6
951.66	23922.9	14546.6	24143.8	14546.6	24143.8		951.6	62793.2	44803.7	62845.8	44803.7	62845.8
951.61	23854.6	14519.9	23987.9	14519.9	23987.9		951.55	61772.5	44759.6	62238	44759.6	62238
951.56	23510.1	14493.6	23802.2	14493.6	23802.2		951.5	61157.9	44716.1	61568.8	44716.1	61568.8
951.51	23422.7	14467.8	23588.6	14467.8	23588.6		951.45	60854.6	44673.4	60847.6	44673.4	60847.6
951.46	23086.8	14442.4	23349.1	14442.4	23349.1		951.4	60750.5	44631.7	60083.9	44631.7	60083.9
951.41	22430.7	14417.7	23086.4	14417.7	23086.4		951.35	59688	44591	59287.3	44591	59287.3
951.36	22717.8	14393.6	22803	14393.6	22803		951.3	58748.3	44551.7	58467.4	44551.7	58467.4
951.31	22054.6	14370.3	22501.4	14370.3	22501.4		951.25	58014.6	44513.6	57633.3	44513.6	57633.3
951.26	21417.4	14347.6	22184.5	14347.6	22184.5		951.2	57525.3	44476.9	56793.7	44476.9	56793.7
951.21	21710.5	14325.7	21855	14325.7	21855		951.15	57436.4	44441.4	55956.5	44441.4	55956.5
951.16	20666.3	14304.5	21515.8	14304.5	21515.8		951.1	56747.7	44407.1	55128.9	44407.1	55128.9
951.11	20880.4	14284.1	21169.6	14284.1	21169.6		951.05	56391.7	44374.2	54317.6	44374.2	54317.6
951.06	20186.2	14264.5	20819	14264.5	20819		951	55277.1	44342.6	53528	44342.6	53528
951.01	20583.5	14245.7	20466.4	14245.7	20466.4		950.95	54994.9	44312.3	52765.1	44312.3	52765.1
950.96	19688.5	14227.5	20114.3	14227.5	20114.3		950.9	54393	44283.1	52032.6	44283.1	52032.6
950.91	19676.9	14210.1	19764.9	14210.1	19764.9		950.85	53763.9	44255.1	51333.8	44255.1	51333.8
950.86	19090.4	14193.4	19420.1	14193.4	19420.1		950.8	53565.7	44228.5	50670.9	44228.5	50670.9
950.81	18942.7	14177.5	19081.7	14177.5	19081.7		950.75	51978	44202.8	50045.5	44202.8	50045.5
950.76	18886.8	14162.2	18751.3	14162.2	18751.3		950.7	52717.9	44178.2	49458.6	44178.2	49458.6
950.71	18859	14147.6	18430.3	14147.6	18430.3		950.65	52582.4	44154.5	48910.4	44154.5	48910.4
950.66	17965.4	14133.6	18119.8	14133.6	18119.8		950.6	52246.2	44131.7	48400.8	44131.7	48400.8
950.61	17999.6	14120.3	17820.9	14120.3	17820.9		950.55	51369.5	44109.8	47929.2	44109.8	47929.2
950.56	18496.4	14107.4	17534.2	14107.4	17534.2		950.5	50955.5	44088.8	47494.7	44088.8	47494.7
950.51	18107.6	14095.2	17260.3	14095.2	17260.3		950.45	51367.4	44068.5	47096	44068.5	47096
950.46	17260.1	14083.4	16999.6	14083.4	16999.6		950.4	50537.1	44049	46731.5	44049	46731.5
950.41	17635.1	14072	16752.3	14072	16752.3		950.35	50105.8	44030	46399.4	44030	46399.4
950.36	17197.9	14061	16518.6	14061	16518.6		950.3	50853	44011.7	46098	44011.7	46098
950.31	17303.6	14050.4	16298.4	14050.4	16298.4		950.25	50107	43993.9	45825.4	43993.9	45825.4
950.26	17469.5	14040.2	16091.7	14040.2	16091.7		950.2	49824.1	43976.7	45579.5	43976.7	45579.5
950.21	16437.5	14030.3	15898.2	14030.3	15898.2		950.15	49913.4	43959.8	45358.3	43959.8	45358.3
950.16	16778.2	14020.7	15717.5	14020.7	15717.5		950.1	49773.3	43943.5	45160	43943.5	45160
950.11	16834.3	14011.5	15549.4	14011.5	15549.4		950.05	49594.1	43927.6	44982.7	43927.6	44982.7
950.06	16549.8	14002.5	15393.3	14002.5	15393.3		950	49427.1	43912.1	44824.5	43912.1	44824.5
950.01	16751.9	13993.8	15248.8	13993.8	15248.8		949.95	49443	43896.9	44683.6	43896.9	44683.6
949.96	17301.6	13985.3	15115.2	13985.3	15115.2		949.9	49853.7	43881.9	44558.2	43881.9	44558.2
949.91	16848.5	13976.9	14992	13976.9	14992		949.85	48912.6	43867.3	44447	43867.3	44447
949.86	16618.7	13968.6	14878.6	13968.6	14878.6		949.8	48785.1	43852.9	44348.4	43852.9	44348.4
949.81	15993.4	13960.5	14774.5	13960.5	14774.5		949.75	49197	43838.7	44261	43838.7	44261
949.76	16360.3	13952.5	14679.2	13952.5	14679.2		949.7	48487.6	43824.9	44183.8	43824.9	44183.8
949.71	16680.8	13944.7	14592	13944.7	14592		949.65	48531.8	43811.3	44115.4	43811.3	44115.4
949.66	15877.9	13937	14512.4	13937	14512.4		949.6	48375.2	43797.9	44054.9	43797.9	44054.9
949.61	15940.2	13929.4	14439.8	13929.4	14439.8		949.55	48923.9	43784.7	44001.2	43784.7	44001.2
949.56	16516.4	13921.8	14373.6	13921.8	14373.6		949.5	48506.6	43771.6	43953.5	43771.6	43953.5
949.51	16606.6	13914.3	14313.4	13914.3	14313.4		949.45	48746.9	43758.8	43911.1	43758.8	43911.1
949.46	16902	13906.8	14258.7	13906.8	14258.7		949.4	48763.3	43746	43873.3	43746	43873.3
949.41	16619.7	13899.3	14209	13899.3	14209		949.35	47830.1	43733.5	43839.5	43733.5	43839.5
949.36	16173.8	13892.1	14163.9	13892.1	14163.9		949.3	48283.1	43721.2	43809.3	43721.2	43809.3
949.31	16053.5	13884.9	14123.1	13884.9	14123.1		949.25	47744.8	43709.2	43782.2	43709.2	43782.2
949.26	15796.1	13877.8	14086.1	13877.8	14086.1		949.2	48032.7	43697.3	43757.5	43697.3	43757.5
949.21	16385.4	13870.8	14052.6	13870.8	14052.6		949.15	48384.9	43685.5	43735.2	43685.5	43735.2
949.16	16333.3	13863.7	14022	13863.7	14022		949.1	47748.2	43673.9	43714.7	43673.9	43714.7
949.11	15965.7	13856.7	13994.4	13856.7	13994.4		949.05	48172.1	43662.5	43695.9	43662.5	43695.9
949.06	16262.1	13849.8	13969.2	13849.8	13969.2		949	48171.3	43651.2	43678.5	43651.2	43678.5
949.01	16179.4	13842.8	13946.2	13842.8	13946.2		948.95	47856	43640.1	43662.3	43640.1	43662.3
948.96	16238.1	13835.9	13925.2	13835.9	13925.2		948.9	47740.2	43629.1	43647.1	43629.1	43647.1
948.91	16057.5	13829.2	13906.2	13829.2	13906.2		948.85	47066.2	43618.3	43632.9	43618.3	43632.9
948.86	16042	13822.6	13888.9	13822.6	13888.9		948.8	47347.7	43607.7	43619.5	43607.7	43619.5
948.81	15534.5	13816.1	13873.1	13816.1	13873.1		948.75	47510.7	43597.2	43606.7	43597.2	43606.7
948.76	15948.5	13809.7	13858.5	13809.7	13858.5		948.7	47209.6	43586.7	43594.3	43586.7	43594.3
948.71	16141.9	13803.2	13845	13803.2	13845		948.65	47274.4	43576.3	43582.4	43576.3	43582.4
948.66	15855.7	13796.8	13832.4	13796.8	13832.4		948.6	46830.6	43565.9	43570.8	43565.9	43570.8
948.61	15795	13790.4	13820.8	13790.4	13820.8		948.55	47288.1	43555.7	43559.6	43555.7	43559.6
948.56	15936.1	13784.1	13809.9	13784.1	13809.9		948.5	47392.6	43545.6	43548.7	43545.6	43548.7
948.51	15597	13777.8	13799.7	13777.8	13799.7		948.45	47108.8	43535.6	43538	43535.6	43538
948.46	15371.3	13771.6	13790.1	13771.6	13790.1		948.4	46946.1	43525.7	43527.7	43525.7	43527.7
948.41	15699	13765.4	13781.1	13765.4	13781.1		948.35	46865.1	43516	43517.5	43516	43517.5
948.36	16043.6	13759.3	13772.5	13759.3	13772.5		948.3	47397.4	43506.3	43507.5	43506.3	43507.5
948.31	15704.2	13753.2	13764.3	13753.2	13764.3		948.25	47390.2	43496.6	43497.6	43496.6	43497.6
948.26	15919.7	13747.1	13756.5	13747.1	13756.5		948.2	47470.3	43487	43487.7	43487	43487.7
948.21	15618.4	13741	13748.9	13741	13748.9		948.15	46709.2	43477.3	43477.9	43477.3	43477.9
948.16	15721.4	13735	13741.6	13735	13741.6		948.1	47193	43467.7	43468.2	43467.7	43468.2
948.11	15915.7	13729	13734.5	13729	13734.5		948.05	47156.9	43458.2	43458.5	43458.2	43458.5
948.06	15725.5	13723	13727.6	13723	13727.6		948	47003.1	43448.6	43448.9	43448.6	43448.9
948.01	15314	13717.1	13720.9	13717.1	13720.9		947.95	46560.5	43439.1	43439.3	43439.1	43439.3
947.96	15845.5	13711.3	13714.4	13711.3	13714.4		947.9	46927.5	43429.7	43429.9	43429.7	43429.9
947.91	15794.9	13705.4	13708.1	13705.4	13708.1		947.85	46875.5	43420.3	43420.4	43420.3	43420.4
947.86	15712.8	13699.7	13701.8	13699.7	13701.8		947.8	46797.5	43410.8	43410.9	43410.8	43410.9
947.81	15568.1	13693.9	13695.7	13693.9	13695.7		947.75	47191.7	43401.2	43401.3	43401.2	43401.3
947.76	15760.5	13688.2	13689.7	13688.2	13689.7		947.7	47245.1	43391.8	43391.9	43391.8	43391.9
947.71	15450.6	13682.5	13683.7	13682.5	13683.7		947.65	46480.6	43382.5	43382.5	43382.5	43382.5
947.66	15764.4	13676.8	13677.8	13676.8	13677.8		947.6	46975.5	43373.3	43373.3	43373.3	43373.3
947.61	15461	13671.2	13672	13671.2	13672		947.55	46536.1	43363.9	43364	43363.9	43364
947.56	15436.7	13665.6	13666.2	13665.6	13666.2		947.5	46468.4	43354.6	43354.7	43354.6	43354.7
947.51	15343.4	13660	13660.5	13660	13660.5		947.45	46813.5	43345.5	43345.5	43345.5	43345.5
947.46	15236.1	13654.3	13654.7	13654.3	13654.7		947.4	47114	43336.2	43336.2	43336.2	43336.2
947.41	14953.8	13648.7	13649	13648.7	13649		947.35	47018.3	43327	43327	43327	43327
947.36	15328.4	13643.1	13643.4	13643.1	13643.4		947.3	47028.1	43317.8	43317.8	43317.8	43317.8
947.31	15803	13637.5	13637.8	13637.5	13637.8		947.25	46231.2	43308.7	43308.7	43308.7	43308.7
947.26	15453.2	13632.1	13632.2	13632.1	13632.2		947.2	46683.9	43299.6	43299.6	43299.6	43299.6
947.21	15465.9	13626.6	13626.7	13626.6	13626.7		947.15	46465	43290.6	43290.6	43290.6	43290.6
947.16	15276.4	13621.1	13621.3	13621.1	13621.3		947.1	47302.2	43281.7	43281.7	43281.7	43281.7
947.11	15577.4	13615.8	13615.9	13615.8	13615.9		947.05	46779	43272.8	43272.8	43272.8	43272.8
947.06	15753.4	13610.4	13610.5	13610.4	13610.5		947	46028.8	43263.9	43263.9	43263.9	43263.9
947.01	15984.1	13605.1	13605.1	13605.1	13605.1		946.95	47139.1	43255.2	43255.2	43255.2	43255.2
946.96	15052.6	13599.6	13599.7	13599.6	13599.7		946.9	46656.3	43246.5	43246.5	43246.5	43246.5
946.91	15384.5	13594.3	13594.3	13594.3	13594.3		946.85	46205.4	43237.8	43237.8	43237.8	43237.8
946.86	15253.1	13588.8	13588.9	13588.8	13588.9		946.8	46206.5	43229.2	43229.2	43229.2	43229.2
946.81	15228	13583.4	13583.4	13583.4	13583.4		946.75	46096.4	43220.8	43220.8	43220.8	43220.8
946.76	15353.7	13577.9	13578	13577.9	13578		946.7	46423.1	43212.3	43212.3	43212.3	43212.3
946.71	15488.7	13572.5	13572.5	13572.5	13572.5		946.65	46334.7	43203.9	43203.9	43203.9	43203.9
946.66	14932.2	13567.2	13567.2	13567.2	13567.2		946.6	46581.3	43195.6	43195.6	43195.6	43195.6
946.61	15315.6	13561.9	13561.9	13561.9	13561.9		946.55	46150.8	43187.3	43187.3	43187.3	43187.3
946.56	15667.1	13556.6	13556.6	13556.6	13556.6		946.5	45604.6	43179.2	43179.2	43179.2	43179.2
946.51	15558.5	13551.4	13551.4	13551.4	13551.4		946.45	46068.7	43171.2	43171.2	43171.2	43171.2
946.46	15111.3	13546.3	13546.3	13546.3	13546.3		946.4	46195.4	43163.1	43163.1	43163.1	43163.1
946.41	15287.6	13541.4	13541.4	13541.4	13541.4		946.35	46127.7	43155.2	43155.2	43155.2	43155.2
946.36	15010.5	13536.4	13536.4	13536.4	13536.4		946.3	46131.1	43147.5	43147.5	43147.5	43147.5
946.31	15511	13531.4	13531.4	13531.4	13531.4		946.25	46378.6	43139.8	43139.8	43139.8	43139.8
946.26	15195.3	13526.5	13526.5	13526.5	13526.5		946.2	46204.6	43132.1	43132.1	43132.1	43132.1
946.21	15108	13521.6	13521.6	13521.6	13521.6		946.15	45682.9	43124.5	43124.5	43124.5	43124.5
946.16	14646.3	13516.7	13516.7	13516.7	13516.7		946.1	46006.3	43116.8	43116.8	43116.8	43116.8
946.11	15123.6	13511.8	13511.8	13511.8	13511.8		946.05	45562.2	43109.2	43109.2	43109.2	43109.2
946.06	15263.7	13507	13507	13507	13507		946	46166.5	43101.7	43101.7	43101.7	43101.7
946.01	14656.6	13502.2	13502.2	13502.2	13502.2		945.95	46279.6	43094.3	43094.3	43094.3	43094.3
945.96	14904.8	13497.6	13497.6	13497.6	13497.6		945.9	45337.1	43086.8	43086.8	43086.8	43086.8
945.91	15255.3	13493	13493	13493	13493		945.85	45266.3	43079.3	43079.3	43079.3	43079.3
945.86	14909.9	13488.4	13488.4	13488.4	13488.4		945.8	45936.3	43071.9	43071.9	43071.9	43071.9
945.81	14815.4	13483.9	13483.9	13483.9	13483.9		945.75	45794.2	43064.5	43064.5	43064.5	43064.5
945.76	15595.4	13479.5	13479.5	13479.5	13479.5		945.7	45746.3	43057.2	43057.2	43057.2	43057.2
945.71	14803.2	13475.1	13475.1	13475.1	13475.1		945.65	46096.2	43049.8	43049.8	43049.8	43049.8
945.66	14891.8	13470.9	13470.9	13470.9	13470.9		945.6	46008.5	43042.6	43042.6	43042.6	43042.6
945.61	14781	13466.6	13466.6	13466.6	13466.6		945.55	45656	43035.3	43035.3	43035.3	43035.3
945.56	14954	13462.3	13462.3	13462.3	13462.3		945.5	45605.5	43028.1	43028.1	43028.1	43028.1
945.51	14851.9	13458	13458	13458	13458		945.45	45671.7	43020.9	43020.9	43020.9	43020.9
945.46	15051	13453.8	13453.8	13453.8	13453.8		945.4	45456.7	43013.9	43013.9	43013.9	43013.9
945.41	14562.8	13449.5	13449.5	13449.5	13449.5		945.35	46079.5	43006.8	43006.8	43006.8	43006.8
945.36	14645.2	13445.3	13445.3	13445.3	13445.3		945.3	45752.5	42999.8	42999.8	42999.8	42999.8
945.31	14833.1	13441.2	13441.2	13441.2	13441.2		945.25	45716.2	42992.8	42992.8	42992.8	42992.8
945.26	14679.7	13437.2	13437.2	13437.2	13437.2		945.2	45762.6	42986	42986	42986	42986
945.21	14300	13433.1	13433.1	13433.1	13433.1		945.15	45668.4	42979.1	42979.1	42979.1	42979.1
945.16	15187.4	13429.1	13429.1	13429.1	13429.1		945.1	45868.3	42972.3	42972.3	42972.3	42972.3
945.11	14820.2	13425.2	13425.2	13425.2	13425.2		945.05	45174.4	42965.6	42965.6	42965.6	42965.6
945.06	14778	13421.3	13421.3	13421.3	13421.3		945	45003.1	42958.9	42958.9	42958.9	42958.9
945.01	15089.1	13417.4	13417.4	13417.4	13417.4		944.95	45148.1	42952.3	42952.3	42952.3	42952.3
944.96	14690.9	13413.6	13413.6	13413.6	13413.6		944.9	46025.8	42945.8	42945.8	42945.8	42945.8
944.91	14443.5	13409.7	13409.7	13409.7	13409.7		944.85	45095.5	42939.3	42939.3	42939.3	42939.3
944.86	14363.9	13406	13406	13406	13406		944.8	44971.7	42932.9	42932.9	42932.9	42932.9
944.81	14372	13402.3	13402.3	13402.3	13402.3		944.75	44754.9	42926.7	42926.7	42926.7	42926.7
944.76	15061.8	13398.5	13398.5	13398.5	13398.5		944.7	45320.4	42920.6	42920.6	42920.6	42920.6
944.71	14653.9	13394.9	13394.9	13394.9	13394.9		944.65	45701	42914.6	42914.6	42914.6	42914.6
944.66	14427.4	13391.4	13391.4	13391.4	13391.4		944.6	45244.4	42908.8	42908.8	42908.8	42908.8
944.61	14687.2	13387.8	13387.8	13387.8	13387.8		944.55	44764.3	42903	42903	42903	42903
944.56	14621.4	13384.3	13384.3	13384.3	13384.3		944.5	45602.6	42897.5	42897.5	42897.5	42897.5
944.51	14480.4	13380.7	13380.7	13380.7	13380.7		944.45	45116	42892	42892	42892	42892
944.46	14852.5	13377.2	13377.2	13377.2	13377.2		944.4	44506.8	42886.6	42886.6	42886.6	42886.6
944.41	14392.2	13373.7	13373.7	13373.7	13373.7		944.35	45062.9	42881.2	42881.2	42881.2	42881.2
944.36	14172.2	13370.3	13370.3	13370.3	13370.3		944.3	44428.4	42876	42876	42876	42876
944.31	14676.9	13366.9	13366.9	13366.9	13366.9		944.25	44551.9	42870.9	42870.9	42870.9	42870.9
944.26	13984.5	13363.5	13363.5	13363.5	13363.5		944.2	44916.4	42865.9	42865.9	42865.9	42865.9
944.21	14006.5	13360.1	13360.1	13360.1	13360.1		944.15	44322	42860.8	42860.8	42860.8	42860.8
944.16	14348	13356.7	13356.7	13356.7	13356.7		944.1	44869.7	42855.9	42855.9	42855.9	42855.9
944.11	14894.8	13353.5	13353.5	13353.5	13353.5		944.05	44321.2	42851.1	42851.1	42851.1	42851.1
944.06	15056.3	13350.2	13350.2	13350.2	13350.2		944	44310.8	42846.4	42846.4	42846.4	42846.4
944.01	14719.2	13346.9	13346.9	13346.9	13346.9		943.95	44517.5	42841.8	42841.8	42841.8	42841.8
943.96	14023.7	13343.8	13343.8	13343.8	13343.8		943.9	44672.3	42837.4	42837.4	42837.4	42837.4
943.91	14446.5	13340.7	13340.7	13340.7	13340.7		943.85	44581.7	42833	42833	42833	42833
943.86	14687.4	13337.8	13337.8	13337.8	13337.8		943.8	44013.2	42828.8	42828.8	42828.8	42828.8
943.81	14235.5	13334.9	13334.9	13334.9	13334.9		943.75	44601.8	42824.5	42824.5	42824.5	42824.5
943.76	14213.2	13332	13332	13332	13332		943.7	44736.5	42820.3	42820.3	42820.3	42820.3
943.71	14316.5	13329.3	13329.3	13329.3	13329.3		943.65	43975.7	42816.1	42816.1	42816.1	42816.1
943.66	14216.9	13326.5	13326.5	13326.5	13326.5		943.6	44528.9	42811.9	42811.9	42811.9	42811.9
943.61	14365.7	13323.6	13323.6	13323.6	13323.6		943.55	44467.7	42807.7	42807.7	42807.7	42807.7
943.56	14383.4	13320.8	13320.8	13320.8	13320.8		943.5	43861.9	42803.5	42803.5	42803.5	42803.5
943.51	13682.4	13318.2	13318.2	13318.2	13318.2		943.45	44431.2	42799.3	42799.3	42799.3	42799.3
943.46	14334.9	13315.8	13315.8	13315.8	13315.8		943.4	44166.9	42795.2	42795.2	42795.2	42795.2
943.41	13887.1	13313.4	13313.4	13313.4	13313.4		943.35	43888	42791.1	42791.1	42791.1	42791.1
943.36	13808.2	13310.9	13310.9	13310.9	13310.9		943.3	44455.7	42787.1	42787.1	42787.1	42787.1
943.31	13584.6	13308.5	13308.5	13308.5	13308.5		943.25	44549.3	42783.2	42783.2	42783.2	42783.2
943.26	14211.9	13306.3	13306.3	13306.3	13306.3		943.2	44189.9	42779.3	42779.3	42779.3	42779.3
943.21	14092.9	13304	13304	13304	13304		943.15	44560.9	42775.6	42775.6	42775.6	42775.6
943.16	14427.2	13301.8	13301.8	13301.8	13301.8		943.1	44577.6	42772	42772	42772	42772
943.11	13691.3	13299.7	13299.7	13299.7	13299.7		943.05	44829.4	42768.4	42768.4	42768.4	42768.4
943.06	13822.6	13297.6	13297.6	13297.6	13297.6		943	43904.5	42764.9	42764.9	42764.9	42764.9
943.01	13705.9	13295.5	13295.5	13295.5	13295.5		942.95	44127.3	42761.5	42761.5	42761.5	42761.5
942.96	14312.8	13293.4	13293.4	13293.4	13293.4		942.9	43977.4	42758.1	42758.1	42758.1	42758.1
942.91	14420.8	13291.4	13291.4	13291.4	13291.4		942.85	43753.1	42754.7	42754.7	42754.7	42754.7
942.86	13857.4	13289.3	13289.3	13289.3	13289.3		942.8	43629.2	42751.3	42751.3	42751.3	42751.3
942.81	13578.4	13287.3	13287.3	13287.3	13287.3		942.75	43641.2	42747.8	42747.8	42747.8	42747.8
942.76	14248.7	13285.3	13285.3	13285.3	13285.3		942.7	43653.4	42744.3	42744.3	42744.3	42744.3
942.71	13804.4	13283.2	13283.2	13283.2	13283.2		942.65	43422.7	42740.9	42740.9	42740.9	42740.9
942.66	13934.9	13281.1	13281.1	13281.1	13281.1		942.6	44016.8	42737.5	42737.5	42737.5	42737.5
942.61	14116.9	13278.9	13278.9	13278.9	13278.9		942.55	43395	42734.2	42734.2	42734.2	42734.2
942.56	13854.3	13276.9	13276.9	13276.9	13276.9		942.5	43810.9	42731.1	42731.1	42731.1	42731.1
942.51	14224.6	13274.8	13274.8	13274.8	13274.8		942.45	44355.3	42728	42728	42728	42728
942.46	13899.1	13272.8	13272.8	13272.8	13272.8		942.4	43947.9	42725.1	42725.1	42725.1	42725.1
942.41	13884.8	13270.8	13270.8	13270.8	13270.8		942.35	44101.2	42722.2	42722.2	42722.2	42722.2
942.36	13714.8	13268.9	13268.9	13268.9	13268.9		942.3	43961.3	42719.3	42719.3	42719.3	42719.3
942.31	14038.7	13267.1	13267.1	13267.1	13267.1		942.25	44869.4	42716.5	42716.5	42716.5	42716.5
942.26	13989.6	13265.4	13265.4	13265.4	13265.4		942.2	44173.7	42713.5	42713.5	42713.5	42713.5
942.21	14077.7	13263.6	13263.6	13263.6	13263.6		942.15	43509.7	42710.6	42710.6	42710.6	42710.6
942.16	14134.1	13261.9	13261.9	13261.9	13261.9		942.1	43813.1	42707.5	42707.5	42707.5	42707.5
942.11	14072.1	13260.2	13260.2	13260.2	13260.2		942.05	43527.5	42704.5	42704.5	42704.5	42704.5
942.06	13586.3	13258.6	13258.6	13258.6	13258.6		942	43780.3	42701.5	42701.5	42701.5	42701.5
942.01	13594	13257.1	13257.1	13257.1	13257.1		941.95	42834.3	42698.5	42698.5	42698.5	42698.5
941.96	13333.9	13255.7	13255.7	13255.7	13255.7		941.9	43771.7	42695.5	42695.5	42695.5	42695.5
941.91	13549	13254.5	13254.5	13254.5	13254.5		941.85	44012.2	42692.6	42692.6	42692.6	42692.6
941.86	13912.2	13253.3	13253.3	13253.3	13253.3		941.8	43657	42689.7	42689.7	42689.7	42689.7
941.81	13364.3	13252.1	13252.1	13252.1	13252.1		941.75	43812.1	42687	42687	42687	42687
941.76	13974.7	13250.8	13250.8	13250.8	13250.8		941.7	44190.4	42684.4	42684.4	42684.4	42684.4
941.71	13351.7	13249.6	13249.6	13249.6	13249.6		941.65	43920.1	42681.9	42681.9	42681.9	42681.9
941.66	13542.4	13248.4	13248.4	13248.4	13248.4		941.6	43382.9	42679.5	42679.5	42679.5	42679.5
941.61	13628	13247.3	13247.3	13247.3	13247.3		941.55	43401.8	42677	42677	42677	42677
941.56	13118.2	13246.2	13246.2	13246.2	13246.2		941.5	43888.8	42674.7	42674.7	42674.7	42674.7
941.51	13127.2	13245.2	13245.2	13245.2	13245.2		941.45	43530.5	42672.4	42672.4	42672.4	42672.4
941.46	13218.1	13244.2	13244.2	13244.2	13244.2		941.4	43633.7	42670.1	42670.1	42670.1	42670.1
941.41	13658.9	13243.1	13243.1	13243.1	13243.1		941.35	43597.7	42667.6	42667.6	42667.6	42667.6
941.36	13732.9	13242	13242	13242	13242		941.3	42710.3	42665.2	42665.2	42665.2	42665.2
941.31	14002.1	13240.9	13240.9	13240.9	13240.9		941.25	43198.8	42662.9	42662.9	42662.9	42662.9
941.26	13709.3	13239.8	13239.8	13239.8	13239.8		941.2	43487.8	42660.6	42660.6	42660.6	42660.6
941.21	13970.8	13238.7	13238.7	13238.7	13238.7		941.15	43879.7	42658.5	42658.5	42658.5	42658.5
941.16	13777.5	13237.7	13237.7	13237.7	13237.7		941.1	43482.4	42656.4	42656.4	42656.4	42656.4
941.11	13321	13236.7	13236.7	13236.7	13236.7		941.05	43081.4	42654.4	42654.4	42654.4	42654.4
941.06	13786.5	13235.7	13235.7	13235.7	13235.7		941	43282.8	42652.3	42652.3	42652.3	42652.3
941.01	13609.6	13234.7	13234.7	13234.7	13234.7		940.95	43574.9	42650.1	42650.1	42650.1	42650.1
940.96	13754.6	13233.8	13233.8	13233.8	13233.8		940.9	43921.8	42648.1	42648.1	42648.1	42648.1
940.91	13786.4	13232.7	13232.7	13232.7	13232.7		940.85	43440.7	42646	42646	42646	42646
940.86	13843	13231.7	13231.7	13231.7	13231.7		940.8	43152.7	42644.1	42644.1	42644.1	42644.1
940.81	13143.6	13230.7	13230.7	13230.7	13230.7		940.75	43143.6	42642.1	42642.1	42642.1	42642.1
940.76	13752.7	13229.7	13229.7	13229.7	13229.7		940.7	43025.8	42640.2	42640.2	42640.2	42640.2
940.71	13469.6	13228.8	13228.8	13228.8	13228.8		940.65	43345.1	42638.2	42638.2	42638.2	42638.2
940.66	13103.9	13227.8	13227.8	13227.8	13227.8		940.6	44014.8	42636.2	42636.2	42636.2	42636.2
940.61	13453.1	13226.9	13226.9	13226.9	13226.9		940.55	43548.5	42634.2	42634.2	42634.2	42634.2
940.56	13044.1	13225.9	13225.9	13225.9	13225.9		940.5	43804.8	42632.3	42632.3	42632.3	42632.3
940.51	13486.8	13224.9	13224.9	13224.9	13224.9		940.45	42977.8	42630.3	42630.3	42630.3	42630.3
940.46	13697.4	13223.9	13223.9	13223.9	13223.9		940.4	43359.3	42628.3	42628.3	42628.3	42628.3
940.41	13160.2	13223	13223	13223	13223		940.35	43191.5	42626.4	42626.4	42626.4	42626.4
940.36	13306.5	13222.2	13222.2	13222.2	13222.2		940.3	43046.9	42624.5	42624.5	42624.5	42624.5
940.31	13389.3	13221.5	13221.5	13221.5	13221.5		940.25	43074.8	42622.7	42622.7	42622.7	42622.7
940.26	13885.9	13220.8	13220.8	13220.8	13220.8		940.2	43245.5	42620.8	42620.8	42620.8	42620.8
940.21	13511.2	13220	13220	13220	13220		940.15	43766.1	42618.9	42618.9	42618.9	42618.9
940.16	14017.1	13219.4	13219.4	13219.4	13219.4		940.1	43361.7	42617.1	42617.1	42617.1	42617.1
940.11	14055.1	13218.6	13218.6	13218.6	13218.6		940.05	43752.5	42615.2	42615.2	42615.2	42615.2
940.06	13741.2	13217.9	13217.9	13217.9	13217.9		940	42919.1	42613.3	42613.3	42613.3	42613.3
940.01	13344	13217	13217	13217	13217		939.95	43063.5	42611.6	42611.6	42611.6	42611.6
939.96	13064.7	13216.1	13216.1	13216.1	13216.1		939.9	43271.4	42609.9	42609.9	42609.9	42609.9
939.91	13218.2	13215.2	13215.2	13215.2	13215.2		939.85	43608.6	42608.3	42608.3	42608.3	42608.3
939.86	13232.7	13214.3	13214.3	13214.3	13214.3		939.8	43153	42606.6	42606.6	42606.6	42606.6
939.81	13554.9	13213.5	13213.5	13213.5	13213.5		939.75	43237.1	42604.8	42604.8	42604.8	42604.8
939.76	13333.9	13212.7	13212.7	13212.7	13212.7		939.7	42925.7	42603.1	42603.1	42603.1	42603.1
939.71	13227.7	13211.8	13211.8	13211.8	13211.8		939.65	43312.8	42601.4	42601.4	42601.4	42601.4
939.66	13750.5	13211.2	13211.2	13211.2	13211.2		939.6	43331.8	42599.7	42599.7	42599.7	42599.7
939.61	13698.7	13210.5	13210.5	13210.5	13210.5		939.55	43545.3	42598.1	42598.1	42598.1	42598.1
939.56	13758.9	13209.9	13209.9	13209.9	13209.9		939.5	42953.6	42596.4	42596.4	42596.4	42596.4
939.51	13409.8	13209.3	13209.3	13209.3	13209.3		939.45	42833.9	42594.8	42594.8	42594.8	42594.8
939.46	13562.4	13208.9	13208.9	13208.9	13208.9		939.4	43115.2	42593.2	42593.2	42593.2	42593.2
939.41	13478.7	13208.3	13208.3	13208.3	13208.3		939.35	43611.8	42591.7	42591.7	42591.7	42591.7
939.36	12726.1	13207.7	13207.7	13207.7	13207.7		939.3	43414.2	42590.2	42590.2	42590.2	42590.2
939.31	13263.5	13207	13207	13207	13207		939.25	42734.5	42588.8	42588.8	42588.8	42588.8
939.26	13759.7	13206.2	13206.2	13206.2	13206.2		939.2	42929.5	42587.6	42587.6	42587.6	42587.6
939.21	12577.9	13205.5	13205.5	13205.5	13205.5		939.15	43369.3	42586.4	42586.4	42586.4	42586.4
939.16	13342.4	13204.7	13204.7	13204.7	13204.7		939.1	43312.3	42585.2	42585.2	42585.2	42585.2
939.11	13586.3	13204	13204	13204	13204		939.05	43363	42583.9	42583.9	42583.9	42583.9
939.06	13529.9	13203.2	13203.2	13203.2	13203.2		939	43307.4	42582.8	42582.8	42582.8	42582.8
939.01	13425.9	13202.5	13202.5	13202.5	13202.5		938.95	42787.4	42581.7	42581.7	42581.7	42581.7
938.96	13480	13201.8	13201.8	13201.8	13201.8		938.9	42564.3	42580.5	42580.5	42580.5	42580.5
938.91	13858	13201.1	13201.1	13201.1	13201.1		938.85	42813.1	42579.3	42579.3	42579.3	42579.3
938.86	13874.8	13200.5	13200.5	13200.5	13200.5		938.8	42617.5	42578.2	42578.2	42578.2	42578.2
938.81	13539.7	13199.9	13199.9	13199.9	13199.9		938.75	42292	42577.2	42577.2	42577.2	42577.2
938.76	13568.5	13199.2	13199.2	13199.2	13199.2		938.7	42569.5	42576.3	42576.3	42576.3	42576.3
938.71	13204.3	13198.5	13198.5	13198.5	13198.5		938.65	43326.9	42575.3	42575.3	42575.3	42575.3
938.66	13199.4	13197.8	13197.8	13197.8	13197.8		938.6	43202.2	42574.4	42574.4	42574.4	42574.4
938.61	13557.8	13197	13197	13197	13197		938.55	43023.4	42573.6	42573.6	42573.6	42573.6
938.56	13523	13196.2	13196.2	13196.2	13196.2		938.5	42950.5	42572.8	42572.8	42572.8	42572.8
938.51	13788.5	13195.5	13195.5	13195.5	13195.5		938.45	43465.3	42572.2	42572.2	42572.2	42572.2
938.46	13374.9	13194.7	13194.7	13194.7	13194.7		938.4	42692	42571.6	42571.6	42571.6	42571.6
938.41	12980.1	13193.9	13193.9	13193.9	13193.9		938.35	42696.4	42571	42571	42571	42571
938.36	13167.7	13193.1	13193.1	13193.1	13193.1		938.3	42534.2	42570.4	42570.4	42570.4	42570.4
938.31	13462.9	13192.4	13192.4	13192.4	13192.4		938.25	43029.1	42569.9	42569.9	42569.9	42569.9
938.26	13545.3	13191.8	13191.8	13191.8	13191.8		938.2	43183	42569.2	42569.2	42569.2	42569.2
938.21	13500.3	13191.2	13191.2	13191.2	13191.2		938.15	42187.7	42568.5	42568.5	42568.5	42568.5
938.16	13358.4	13190.7	13190.7	13190.7	13190.7		938.1	42600.2	42567.7	42567.7	42567.7	42567.7
938.11	13182.6	13190.2	13190.2	13190.2	13190.2		938.05	42794.9	42567	42567	42567	42567
938.06	13512.9	13189.7	13189.7	13189.7	13189.7		938	42312.4	42566.3	42566.3	42566.3	42566.3
938.01	13464.3	13189.2	13189.2	13189.2	13189.2		937.95	42904.6	42565.7	42565.7	42565.7	42565.7
937.96	13798.8	13188.8	13188.8	13188.8	13188.8		937.9	42886.4	42565.2	42565.2	42565.2	42565.2
937.91	13182.4	13188.5	13188.5	13188.5	13188.5		937.85	42654.3	42564.8	42564.8	42564.8	42564.8
937.86	13120.1	13188.1	13188.1	13188.1	13188.1		937.8	42637.4	42564.3	42564.3	42564.3	42564.3
937.81	13541.5	13187.7	13187.7	13187.7	13187.7		937.75	43020.1	42563.9	42563.9	42563.9	42563.9
937.76	12806.6	13187.3	13187.3	13187.3	13187.3		937.7	43147.7	42563.4	42563.4	42563.4	42563.4
937.71	13412.1	13186.9	13186.9	13186.9	13186.9		937.65	42846.5	42562.8	42562.8	42562.8	42562.8
937.66	13148.1	13186.5	13186.5	13186.5	13186.5		937.6	42928.1	42562.4	42562.4	42562.4	42562.4
937.61	13056.2	13186.2	13186.2	13186.2	13186.2		937.55	42895.3	42561.9	42561.9	42561.9	42561.9
937.56	13334.5	13185.9	13185.9	13185.9	13185.9		937.5	42227.3	42561.3	42561.3	42561.3	42561.3
937.51	13259.6	13185.6	13185.6	13185.6	13185.6		937.45	42524.6	42560.8	42560.8	42560.8	42560.8
937.46	13263.9	13185.4	13185.4	13185.4	13185.4		937.4	42276.5	42560.3	42560.3	42560.3	42560.3
937.41	13313.8	13185.3	13185.3	13185.3	13185.3		937.35	43080.8	42559.7	42559.7	42559.7	42559.7
937.36	13354.6	13185.2	13185.2	13185.2	13185.2		937.3	42930.1	42559.2	42559.2	42559.2	42559.2
937.31	13457.1	13185.1	13185.1	13185.1	13185.1		937.25	42917.3	42558.7	42558.7	42558.7	42558.7
937.26	13304	13185	13185	13185	13185		937.2	43062.7	42558.2	42558.2	42558.2	42558.2
937.21	13134.7	13185	13185	13185	13185		937.15	42670	42557.7	42557.7	42557.7	42557.7
937.16	13191.7	13185	13185	13185	13185		937.1	42432.8	42557.3	42557.3	42557.3	42557.3
937.11	13242.8	13185	13185	13185	13185		937.05	43108.8	42556.8	42556.8	42556.8	42556.8
937.06	12868.1	13184.9	13184.9	13184.9	13184.9		937	41990.6	42556.3	42556.3	42556.3	42556.3
937.01	12981.4	13184.9	13184.9	13184.9	13184.9		936.95	43210.9	42555.9	42555.9	42555.9	42555.9
936.96	13126.1	13184.8	13184.8	13184.8	13184.8		936.9	42605.4	42555.4	42555.4	42555.4	42555.4
936.91	13291.6	13184.8	13184.8	13184.8	13184.8		936.85	42912.2	42554.8	42554.8	42554.8	42554.8
936.86	13488.7	13184.7	13184.7	13184.7	13184.7		936.8	42343.8	42554.2	42554.2	42554.2	42554.2
936.81	12864.3	13184.7	13184.7	13184.7	13184.7		936.75	42454	42553.7	42553.7	42553.7	42553.7
936.76	12985.7	13184.6	13184.6	13184.6	13184.6		936.7	43089.1	42553.2	42553.2	42553.2	42553.2
936.71	13302.6	13184.6	13184.6	13184.6	13184.6		936.65	42819.8	42552.7	42552.7	42552.7	42552.7
936.66	14059.8	13184.6	13184.6	13184.6	13184.6		936.6	43058.4	42552.4	42552.4	42552.4	42552.4
936.61	13585.2	13184.5	13184.5	13184.5	13184.5		936.55	42770	42552	42552	42552	42552
936.56	13330.9	13184.4	13184.4	13184.4	13184.4		936.5	42417.2	42551.6	42551.6	42551.6	42551.6
936.51	12955.7	13184.4	13184.4	13184.4	13184.4		936.45	43258.7	42551.4	42551.4	42551.4	42551.4
936.46	13414.7	13184.4	13184.4	13184.4	13184.4		936.4	42599.8	42551	42551	42551	42551
936.41	13627.9	13184.3	13184.3	13184.3	13184.3		936.35	42703.3	42550.6	42550.6	42550.6	42550.6
936.36	13328	13184.2	13184.2	13184.2	13184.2		936.3	42493.6	42550.3	42550.3	42550.3	42550.3
936.31	13437.8	13184.1	13184.1	13184.1	13184.1		936.25	42913.8	42549.9	42549.9	42549.9	42549.9
936.26	12999.2	13184.1	13184.1	13184.1	13184.1		936.2	42505.7	42549.4	42549.4	42549.4	42549.4
936.21	13221.9	13184	13184	13184	13184		936.15	42095.3	42549	42549	42549	42549
936.16	13758.3	13183.9	13183.9	13183.9	13183.9		936.1	42511.5	42548.6	42548.6	42548.6	42548.6
936.11	12912.6	13183.9	13183.9	13183.9	13183.9		936.05	42736.6	42548.2	42548.2	42548.2	42548.2
936.06	12920.8	13183.8	13183.8	13183.8	13183.8		936	42296.1	42548.1	42548.1	42548.1	42548.1
936.01	13588.4	13183.7	13183.7	13183.7	13183.7		935.95	43063.8	42547.9	42547.9	42547.9	42547.9
935.96	13780.6	13183.7	13183.7	13183.7	13183.7		935.9	42653.1	42547.8	42547.8	42547.8	42547.8
935.91	13065.9	13183.6	13183.6	13183.6	13183.6		935.85	42683.8	42547.7	42547.7	42547.7	42547.7
935.86	13012.6	13183.6	13183.6	13183.6	13183.6		935.8	43297.5	42547.7	42547.6	42547.6	42547.7
935.81	13115.2	13183.6	13183.6	13183.6	13183.6		935.75	42577.8	42547.6	42547.6	42547.6	42547.6
935.76	13431.3	13183.5	13183.5	13183.5	13183.5		935.7	42707	42547.6	42547.6	42547.6	42547.6
935.71	13279	13183.5	13183.5	13183.5	13183.5		935.65	42584.5	42547.6	42547.6	42547.6	42547.6
935.66	13278.8	13183.4	13183.4	13183.4	13183.4		935.6	42316.8	42547.6	42547.5	42547.5	42547.6
935.61	13289.2	13183.4	13183.4	13183.4	13183.4		935.55	41827.7	42547.5	42547.5	42547.5	42547.5
935.56	13573.7	13183.4	13183.3	13183.3	13183.4		935.5	42249.1	42547.5	42547.4	42547.4	42547.5
935.51	13189.3	13183.3	13183.3	13183.3	13183.3		935.45	42439.3	42547.5	42547.3	42547.3	42547.5
935.46	13042.7	13183.3	13183.3	13183.3	13183.3		935.4	42807.3	42547.4	42547.2	42547.2	42547.4
935.41	12449	13183.3	13183.2	13183.2	13183.3		935.35	42764.1	42547.4	42547.1	42547.1	42547.4
935.36	13312.9	13183.2	13183.2	13183.2	13183.2		935.3	42265.5	42547.4	42547	42547	42547.4
935.31	13584.5	13183.2	13183.1	13183.1	13183.2		935.25	42222.2	42547.5	42546.9	42546.9	42547.5
935.26	13911.4	13183.2	13183	13183	13183.2		935.2	43072.3	42547.6	42546.8	42546.8	42547.6
935.21	13315.2	13183.1	13182.9	13182.9	13183.1		935.15	42327.9	42547.7	42546.7	42546.7	42547.7
935.16	12829.9	13183.1	13182.9	13182.9	13183.1		935.1	42422.2	42547.9	42546.5	42546.5	42547.9
935.11	12802.6	13183.1	13182.8	13182.8	13183.1		935.05	42843	42548.2	42546.3	42546.3	42548.2
935.06	13326.1	13183.1	13182.6	13182.6	13183.1		935	43067.8	42548.7	42546.1	42546.1	42548.7
935.01	13704.7	13183.2	13182.5	13182.5	13183.2		934.95	43067.2	42549.3	42545.8	42545.8	42549.3
934.96	13365.7	13183.3	13182.4	13182.4	13183.3		934.9	42309.9	42550.3	42545.5	42545.5	42550.3
934.91	13933.8	13183.6	13182.3	13182.3	13183.6		934.85	43048.5	42551.6	42545.2	42545.2	42551.6
934.86	13538.6	13183.9	13182.2	13182.2	13183.9		934.8	42972	42553.4	42544.9	42544.9	42553.4
934.81	13799	13184.4	13182	13182	13184.4		934.75	43296.8	42555.8	42544.5	42544.5	42555.8
934.76	13271.2	13185	13181.8	13181.8	13185		934.7	43660.7	42559.1	42544.2	42544.2	42559.1
934.71	14039	13186	13181.7	13181.7	13186		934.65	43676.5	42563.4	42543.7	42543.7	42563.4
934.66	13825.9	13187.2	13181.5	13181.5	13187.2		934.6	43193.1	42569	42543.3	42543.3	42569
934.61	13480.9	13188.9	13181.3	13181.3	13188.9		934.55	43169.8	42576.4	42542.8	42542.8	42576.4
934.56	13657.9	13191.2	13181	13181	13191.2		934.5	42606.9	42585.9	42542.3	42542.3	42585.9
934.51	13662	13194.3	13180.8	13180.8	13194.3		934.45	42980	42598.1	42541.7	42541.7	42598.1
934.46	13698.8	13198.3	13180.5	13180.5	13198.3		934.4	43390	42613.8	42541.1	42541.1	42613.8
934.41	13414.2	13203.5	13180.2	13180.2	13203.5		934.35	43126.2	42633.6	42540.5	42540.5	42633.6
934.36	13780.4	13210.3	13179.9	13179.9	13210.3		934.3	42936.1	42658.7	42539.8	42539.8	42658.7
934.31	13579.9	13219.1	13179.7	13179.7	13219.1		934.25	43644.4	42690.2	42539.1	42539.1	42690.2
934.26	14350.3	13230.4	13179.4	13179.4	13230.4		934.2	43603	42729.6	42538.3	42538.3	42729.6
934.21	14428.5	13244.6	13179	13179	13244.6		934.15	43331.9	42778.5	42537.4	42537.4	42778.5
934.16	13927.3	13262.7	13178.7	13178.7	13262.7		934.1	44020.8	42839.1	42536.6	42536.6	42839.1
934.11	14131.3	13285.4	13178.3	13178.3	13285.4		934.05	43320.3	42913.5	42535.6	42535.6	42913.5
934.06	13944.4	13313.7	13177.9	13177.9	13313.7		934	44123	43004.7	42534.6	42534.6	43004.7
934.01	14238.9	13349	13177.5	13177.5	13349		933.95	43679.1	43115.7	42533.5	42533.5	43115.7
933.96	13895.7	13392.6	13177	13177	13392.6		933.9	44076.5	43250.1	42532.3	42532.3	43250.1
933.91	13745.7	13446.2	13176.5	13176.5	13446.2		933.85	43874.3	43412.3	42531	42531	43412.3
933.86	13964	13511.9	13175.9	13175.9	13511.9		933.8	44355.1	43606.8	42529.6	42529.6	43606.8
933.81	14445.1	13591.7	13175.3	13175.3	13591.7		933.75	44444.7	43838.9	42528	42528	43838.9
933.76	14777.7	13688.4	13174.6	13174.6	13688.4		933.7	44842.8	44114.6	42526.3	42526.3	44114.6
933.71	15076.8	13804.9	13173.9	13173.9	13804.9		933.65	45068.6	44440.4	42524.5	42524.5	44440.4
933.66	14671.1	13944.3	13173.1	13173.1	13944.3		933.6	44713	44823.2	42522.4	42522.4	44823.2
933.61	15270.5	14110.5	13172.3	13172.3	14110.5		933.55	45429	45270.7	42520.2	42520.2	45270.7
933.56	15371.4	14307.3	13171.3	13171.3	14307.3		933.5	45971.1	45791	42517.7	42517.7	45791
933.51	15323.7	14539	13170.3	13170.3	14539		933.45	46146.7	46392.7	42514.9	42514.9	46392.7
933.46	15360.7	14810.5	13169.2	13169.2	14810.5		933.4	45927	47084.5	42511.9	42511.9	47084.5
933.41	16537.1	15126.5	13168	13168	15126.5		933.35	46489.2	47875.4	42508.4	42508.4	47875.4
933.36	16062.3	15492.3	13166.6	13166.6	15492.3		933.3	46728.6	48774.2	42504.5	42504.5	48774.2
933.31	16423.4	15913.1	13165.1	13165.1	15913.1		933.25	47216	49789.3	42500.1	42500.1	49789.3
933.26	16940.3	16394.1	13163.4	13163.4	16394.1		933.2	47740.4	50928.6	42495.1	42495.1	50928.6
933.21	16908	16940.3	13161.4	13161.4	16940.3		933.15	48833.3	52199	42489.4	42489.4	52199
933.16	16772.8	17556.6	13159.3	13159.3	17556.6		933.1	49791.8	53605.7	42483.1	42483.1	53605.7
933.11	17619	18246.9	13156.9	13156.9	18246.9		933.05	50507.1	55152.4	42475.9	42475.9	55152.4
933.06	18654.1	19014.7	13154.3	13154.3	19014.7		933	52066.7	56840.1	42467.8	42467.8	56840.1
933.01	19262.3	19862.2	13151.4	13151.4	19862.2		932.95	52997.8	58667.2	42458.7	42458.7	58667.2
932.96	19682.7	20790.1	13148.2	13148.2	20790.1		932.9	54955	60628.6	42448.5	42448.5	60628.6
932.91	21692.5	21797.6	13144.7	13144.7	21797.6		932.85	56554.7	62715.3	42437.2	42437.2	62715.3
932.86	21749.5	22881.6	13140.8	13140.8	22881.6		932.8	58956.7	64914.2	42424.5	42424.5	64914.2
932.81	22669.5	24036.8	13136.6	13136.6	24036.8		932.75	60341.6	67207.5	42410.5	42410.5	67207.5
932.76	24188.7	25255.3	13132	13132	25255.3		932.7	63560.5	69572.5	42395.2	42395.2	69572.5
932.71	25723.5	26526.4	13127	13127	26526.4		932.65	65199.4	71982	42378.4	42378.4	71982
932.66	26481.5	27836.4	13121.6	13121.6	27836.4		932.6	68297.5	74403.6	42360.2	42360.2	74403.6
932.61	27515.2	29168.6	13115.7	13115.7	29168.6		932.55	71850.9	76801.1	42340.5	42340.5	76801.1
932.56	28575.5	30503.6	13109.5	13109.5	30503.6		932.5	74345.4	79134.6	42319.3	42319.3	79134.6
932.51	29894.5	31819.5	13102.8	13102.8	31819.5		932.45	77743.8	81361.5	42296.8	42296.8	81361.5
932.46	31419.6	33092.3	13095.7	13095.7	33092.3		932.4	80529.5	83437.9	42272.9	42272.9	83437.9
932.41	32419.2	34296.8	13088.2	13088.2	34296.8		932.35	82316	85320.1	42247.9	42247.9	85320.1
932.36	33495.5	35406.9	13080.4	13080.4	35406.9		932.3	85014.6	86965.9	42221.7	42221.7	86965.9
932.31	35475.6	36397.3	13072.3	13072.3	36397.3		932.25	86540.7	88336.6	42194.5	42194.5	88336.6
932.26	36557.1	37243.7	13064	13064	37243.7		932.2	88233.1	89398.8	42166.5	42166.5	89398.8
932.21	37788.2	37924.8	13055.3	13055.3	37924.8		932.15	89599.2	90125.4	42137.8	42137.8	90125.4
932.16	37410.9	38422.3	13046.5	13046.5	38422.3		932.1	91324.2	90497.3	42108.7	42108.7	90497.3
932.11	37113.2	38722.9	13037.5	13037.5	38722.9		932.05	90533.8	90504.5	42079.2	42079.2	90504.5
932.06	38817.9	38817.9	13028.5	13028.5	38817.9		932	90953.8	90146.1	42049.6	42049.6	90146.1
932.01	38428.7	38704.7	13019.4	13019.4	38704.7		931.95	89711.5	89431	42020.1	42020.1	89431
931.96	37285.9	38386.1	13010.3	13010.3	38386.1		931.9	88314	88376.6	41990.9	41990.9	88376.6
931.91	36772.9	37870.7	13001.2	13001.2	37870.7		931.85	87333.4	87009	41962.1	41962.1	87009
931.86	36511	37172.1	12992.3	12992.3	37172.1		931.8	83728.7	85360.8	41934.1	41934.1	85360.8
931.81	35415.6	36308.5	12983.5	12983.5	36308.5		931.75	82648.7	83470	41906.8	41906.8	83470
931.76	34647.1	35301.4	12975	12975	35301.4		931.7	79856.7	81378.4	41880.4	41880.4	81378.4
931.71	33741.8	34175.2	12966.7	12966.7	34175.2		931.65	77137.1	79130	41855	41855	79130
931.66	32427.9	32955.3	12958.7	12958.7	32955.3		931.6	73722	76768.8	41830.8	41830.8	76768.8
931.61	31032.5	31667.8	12951.1	12951.1	31667.8		931.55	70927.2	74337.8	41807.8	41807.8	74337.8
931.56	29767.4	30337.9	12943.8	12943.8	30337.9		931.5	68057.1	71877.8	41786.2	41786.2	71877.8
931.51	28403.5	28989.8	12936.9	12936.9	28989.8		931.45	65759.2	69425.9	41766	41766	69425.9
931.46	26705.5	27645.2	12930.5	12930.5	27645.2		931.4	63491	67015.2	41747.2	41747.2	67015.2
931.41	25797.8	26323.8	12924.4	12924.4	26323.8		931.35	61149.3	64673.9	41729.8	41729.8	64673.9
931.36	24213.3	25042.1	12918.8	12918.8	25042.1		931.3	58956.5	62425.6	41713.8	41713.8	62425.6
931.31	22723.5	23813.7	12913.5	12913.5	23813.7		931.25	57843.9	60289	41699.1	41699.1	60289
931.26	21619.3	22649.5	12908.7	12908.7	22649.5		931.2	56115.7	58277.9	41685.7	41685.7	58277.9
931.21	20885.7	21557.2	12904.3	12904.3	21557.2		931.15	54359.5	56402	41673.6	41673.6	56402
931.16	20410.1	20542.2	12900.2	12900.2	20542.2		931.1	52958.1	54666.9	41662.6	41662.6	54666.9
931.11	19304	19607.4	12896.6	12896.6	19607.4		931.05	51338.1	53074.8	41652.8	41652.8	53074.8
931.06	18727.6	18753.7	12893.2	12893.2	18753.7		931	50110.8	51624.9	41643.8	41643.8	51624.9
931.01	17544.5	17980.2	12890.2	12890.2	17980.2		930.95	49021.9	50313.8	41635.8	41635.8	50313.8
930.96	17532	17284.8	12887.5	12887.5	17284.8		930.9	49051	49136.5	41628.6	41628.6	49136.5
930.91	16816	16664	12885.1	12885.1	16664		930.85	48075.3	48086	41622.1	41622.1	48086
930.86	16287.4	16113.6	12882.9	12882.9	16113.6		930.8	47210.1	47154.8	41616.2	41616.2	47154.8
930.81	16422.6	15629	12881	12881	15629		930.75	46541.8	46334.2	41610.9	41610.9	46334.2
930.76	15865.3	15205	12879.2	12879.2	15205		930.7	45695.5	45615.3	41606.1	41606.1	45615.3
930.71	15404.1	14836.2	12877.7	12877.7	14836.2		930.65	46006.4	44989.2	41601.8	41601.8	44989.2
930.66	15138.9	14517.6	12876.3	12876.3	14517.6		930.6	45346.5	44446.8	41597.9	41597.9	44446.8
930.61	15306	14243.7	12875	12875	14243.7		930.55	45347	43979.6	41594.4	41594.4	43979.6
930.56	14724.4	14009.8	12873.9	12873.9	14009.8		930.5	45080.4	43579.2	41591.2	41591.2	43579.2
930.51	14811.3	13811.1	12872.9	12872.9	13811.1		930.45	44669.1	43237.9	41588.3	41588.3	43237.9
930.46	14613.7	13643.2	12872	12872	13643.2		930.4	44733.5	42948.3	41585.6	41585.6	42948.3
930.41	14353.9	13502.2	12871.2	12871.2	13502.2		930.35	45175.6	42703.9	41583.2	41583.2	42703.9
930.36	13953.1	13384.2	12870.4	12870.4	13384.2		930.3	44354.9	42498.6	41580.9	41580.9	42498.6
930.31	14216.3	13286.2	12869.7	12869.7	13286.2		930.25	44034.5	42327	41578.9	41578.9	42327
930.26	14034.7	13205	12869.1	12869.1	13205		930.2	43817	42184.2	41577	41577	42184.2
930.21	13531.6	13138.3	12868.5	12868.5	13138.3		930.15	43683.2	42066	41575.2	41575.2	42066
930.16	13394.7	13083.6	12868	12868	13083.6		930.1	42906.1	41968.4	41573.6	41573.6	41968.4
930.11	13547.7	13039	12867.5	12867.5	13039		930.05	43413.8	41888.4	41572	41572	41888.4
930.06	13919.2	13002.8	12867	12867	13002.8		930	43586.7	41823	41570.6	41570.6	41823
930.01	14098.4	12973.6	12866.6	12866.6	12973.6		929.95	43060.6	41769.7	41569.2	41569.2	41769.7
929.96	13695.4	12950.1	12866.1	12866.1	12950.1		929.9	42777.3	41726.5	41568	41568	41726.5
929.91	13572.5	12931.3	12865.7	12865.7	12931.3		929.85	42527	41691.7	41566.8	41566.8	41691.7
929.86	13627.4	12916.4	12865.4	12865.4	12916.4		929.8	42836.5	41663.7	41565.8	41565.8	41663.7
929.81	13823.8	12904.5	12865	12865	12904.5		929.75	42815.2	41641.3	41564.8	41564.8	41641.3
929.76	13502.4	12895	12864.7	12864.7	12895		929.7	42419.8	41623.4	41564	41564	41623.4
929.71	13543.7	12887.6	12864.3	12864.3	12887.6		929.65	42534.5	41609.1	41563.1	41563.1	41609.1
929.66	13311.5	12881.8	12864.1	12864.1	12881.8		929.6	42435.7	41597.7	41562.3	41562.3	41597.7
929.61	13817.4	12877.3	12863.8	12863.8	12877.3		929.55	42483.3	41588.7	41561.6	41561.6	41588.7
929.56	13981.6	12873.7	12863.5	12863.5	12873.7		929.5	42291.1	41581.6	41560.8	41560.8	41581.6
929.51	14030.2	12870.9	12863.2	12863.2	12870.9		929.45	42708.5	41576	41560.2	41560.2	41576
929.46	13534.4	12868.8	12863	12863	12868.8		929.4	41924.7	41571.5	41559.5	41559.5	41571.5
929.41	13334.3	12867.1	12862.8	12862.8	12867.1		929.35	41514.5	41567.9	41558.9	41558.9	41567.9
929.36	13404.6	12865.8	12862.6	12862.6	12865.8		929.3	42130.3	41565.1	41558.3	41558.3	41565.1
929.31	13114.5	12864.8	12862.4	12862.4	12864.8		929.25	42004.2	41562.8	41557.7	41557.7	41562.8
929.26	12689.4	12863.9	12862.2	12862.2	12863.9		929.2	43450.8	41560.9	41557.1	41557.1	41560.9
929.21	13049.5	12863.3	12862	12862	12863.3		929.15	42807.7	41559.4	41556.6	41556.6	41559.4
929.16	13087.6	12862.8	12861.8	12861.8	12862.8		929.1	42094	41558.2	41556.1	41556.1	41558.2
929.11	12703.6	12862.4	12861.7	12861.7	12862.4		929.05	41936.5	41557.2	41555.7	41555.7	41557.2
929.06	12992.1	12862	12861.6	12861.6	12862		929	42062.7	41556.4	41555.2	41555.2	41556.4
929.01	12769.3	12861.8	12861.4	12861.4	12861.8		928.95	42787.3	41555.7	41554.8	41554.8	41555.7
928.96	13109.8	12861.6	12861.3	12861.3	12861.6		928.9	42201	41555.1	41554.5	41554.5	41555.1
928.91	13206.5	12861.4	12861.2	12861.2	12861.4		928.85	42168.9	41554.6	41554.1	41554.1	41554.6
928.86	13278.2	12861.3	12861.1	12861.1	12861.3		928.8	42274.6	41554.1	41553.8	41553.8	41554.1
928.81	13459.2	12861.2	12861.1	12861.1	12861.2		928.75	41832.5	41553.7	41553.4	41553.4	41553.7
928.76	13548	12861.1	12861	12861	12861.1		928.7	41355.2	41553.2	41553.1	41553.1	41553.2
928.71	12603.8	12861	12860.9	12860.9	12861		928.65	42063.9	41552.8	41552.7	41552.7	41552.8
928.66	12535.7	12860.9	12860.9	12860.9	12860.9		928.6	41479.8	41552.5	41552.4	41552.4	41552.5
928.61	12836.5	12860.8	12860.8	12860.8	12860.8		928.55	41685.1	41552.2	41552.2	41552.2	41552.2
928.56	13142.1	12860.8	12860.7	12860.7	12860.8		928.5	41595.6	41552	41551.9	41551.9	41552
928.51	13045.1	12860.7	12860.7	12860.7	12860.7		928.45	41542.2	41551.7	41551.7	41551.7	41551.7
928.46	13030.9	12860.6	12860.6	12860.6	12860.6		928.4	41429.9	41551.5	41551.5	41551.5	41551.5
928.41	12544.9	12860.5	12860.5	12860.5	12860.5		928.35	41145.8	41551.3	41551.3	41551.3	41551.3
928.36	12888.3	12860.5	12860.5	12860.5	12888.3		928.3	41980.7	41551.3	41551.3	41551.3	41980.7

## Sheet: Figure 2b
In2S3							CuInSnS4-180
Binding energy / eV	Intensity	Intensity	Intensity	Intensity	Intensity		Binding energy / eV	Intensity	Intensity	Intensity	Intensity	Intensity
462.7	24128.7	23988.3	23988.3	23988.3	24128.7		463.45	21105.1	21076.8	21076.8	21076.8	21076.8
462.65	24000.8	23988.3	23988.3	23988.3	23988.3		463.4	21060	20976.8	20976.8	20976.8	20976.8
462.6	23873	23977.8	23977.8	23977.8	23977.8		463.35	21027.9	20886.7	20886.7	20886.7	20886.7
462.55	23953	23964.9	23964.9	23964.9	23964.9		463.3	21002.9	20885.6	20885.6	20885.6	20885.6
462.5	23719.5	23948	23948	23948	23948		463.25	20739.2	20879.6	20879.6	20879.6	20879.6
462.45	24002.7	23926.2	23926.2	23926.2	23926.2		463.2	21498.9	20869.5	20869.5	20869.5	20869.5
462.4	24240.4	23903.5	23903.5	23903.5	23903.5		463.15	20719.6	20857.5	20857.5	20857.5	20857.5
462.35	23901	23878	23878	23878	23878		463.1	20714.7	20841.1	20841.1	20841.1	20841.1
462.3	24110.7	23850.5	23850.5	23850.5	23850.5		463.05	20736.3	20826.4	20826.4	20826.4	20826.4
462.25	23968.4	23820.3	23820.3	23820.3	23820.3		463	20489.4	20813.1	20813.1	20813.1	20813.1
462.2	24186.8	23787.3	23787.3	23787.3	23787.3		462.95	20789.1	20793.2	20793.2	20793.2	20793.2
462.15	24230.3	23752.2	23752.2	23752.2	23752.2		462.9	20884.5	20773.4	20773.4	20773.4	20773.4
462.1	24069.2	23713.2	23713.2	23713.2	23713.2		462.85	20759.2	20755.8	20755.8	20755.8	20755.8
462.05	24244.3	23670.2	23670.2	23670.2	23670.2		462.8	21107.6	20740.8	20740.8	20740.8	20740.8
462	24380.1	23623.5	23623.5	23623.5	23623.5		462.75	21030.4	20727.2	20727.2	20727.2	20727.2
461.95	23754.6	23574.4	23574.4	23574.4	23574.4		462.7	20845.1	20718.6	20718.6	20718.6	20718.6
461.9	23961.5	23521.5	23521.5	23521.5	23521.5		462.65	20984.5	20710.8	20710.8	20710.8	20710.8
461.85	23834.2	23465.5	23465.5	23465.5	23465.5		462.6	20494.6	20708.2	20708.2	20708.2	20708.2
461.8	23881.2	23407	23407	23407	23407		462.55	20499.7	20706.7	20706.7	20706.7	20706.7
461.75	23810.7	23345.9	23345.9	23345.9	23345.9		462.5	21123.8	20690	20690	20690	20690
461.7	23645.7	23283.8	23283.8	23283.8	23283.8		462.45	20479.9	20674.6	20674.6	20674.6	20674.6
461.65	23919.5	23219.3	23219.3	23219.3	23219.3		462.4	20545	20649.9	20649.9	20649.9	20649.9
461.6	23921.2	23153.8	23153.8	23153.8	23153.8		462.35	20506.2	20620.7	20620.7	20620.7	20620.7
461.55	23653.7	23087	23087	23087	23087		462.3	20649.5	20607.2	20607.2	20607.2	20607.2
461.5	23368.1	23018.2	23018.2	23018.2	23018.2		462.25	20333.1	20549.8	20549.8	20549.8	20549.8
461.45	23421.2	22948.7	22948.7	22948.7	22948.7		462.2	20517.1	20518.7	20518.7	20518.7	20518.7
461.4	23503	22880.5	22880.5	22880.5	22880.5		462.15	20718	20499.1	20499.1	20499.1	20499.1
461.35	23526.5	22809.8	22809.8	22809.8	22809.8		462.1	20665.3	20474.6	20474.6	20474.6	20474.6
461.3	23189	22738	22738	22738	22738		462.05	20730.2	20468.2	20468.2	20468.2	20468.2
461.25	23015.8	22666.5	22666.5	22666.5	22666.5		462	20380.2	20454	20454	20454	20454
461.2	23148.9	22593.7	22593.7	22593.7	22593.7		461.95	20184.7	20429.3	20429.3	20429.3	20429.3
461.15	23040.2	22520.2	22520.2	22520.2	22520.2		461.9	20294.8	20406.2	20406.2	20406.2	20406.2
461.1	23097.5	22445.5	22445.5	22445.5	22445.5		461.85	20184.9	20375.4	20375.4	20375.4	20375.4
461.05	23082.3	22372.2	22372.2	22372.2	22372.2		461.8	20477.1	20339.5	20339.5	20339.5	20339.5
461	22958	22302	22302	22302	22302		461.75	19902.4	20297.5	20297.5	20297.5	20297.5
460.95	22640.1	22231.4	22231.4	22231.4	22231.4		461.7	20377.5	20251.7	20251.7	20251.7	20251.7
460.9	22822.1	22158.8	22158.8	22158.8	22158.8		461.65	20433.4	20197.4	20197.4	20197.4	20197.4
460.85	22726.7	22085.7	22085.7	22085.7	22085.7		461.6	20469	20140.4	20140.4	20140.4	20140.4
460.8	22261.8	22011.9	22011.9	22011.9	22011.9		461.55	20762.4	20078	20078	20078	20078
460.75	22655.3	21940.9	21940.9	21940.9	21940.9		461.5	20866.1	20014.7	20014.7	20014.7	20014.7
460.7	22412.2	21870.2	21870.2	21870.2	21870.2		461.45	20302.4	19945.1	19945.1	19945.1	19945.1
460.65	22399.2	21798.8	21798.8	21798.8	21798.8		461.4	20432.3	19870.3	19870.3	19870.3	19870.3
460.6	22028	21727.9	21727.9	21727.9	21727.9		461.35	20153.3	19787.6	19787.6	19787.6	19787.6
460.55	21724.5	21658.4	21658.4	21658.4	21658.4		461.3	20115.4	19701.7	19701.7	19701.7	19701.7
460.5	22222.8	21590.2	21590.2	21590.2	21590.2		461.25	19972.9	19615.7	19615.7	19615.7	19615.7
460.45	22302.1	21523.2	21523.2	21523.2	21523.2		461.2	19978	19530.5	19530.5	19530.5	19530.5
460.4	21959	21456.6	21456.6	21456.6	21456.6		461.15	19575.6	19433.8	19433.8	19433.8	19433.8
460.35	22124.6	21389.5	21389.5	21389.5	21389.5		461.1	19964.1	19334.1	19334.1	19334.1	19334.1
460.3	21332.2	21323.4	21323.4	21323.4	21323.4		461.05	19459.4	19235.8	19235.8	19235.8	19235.8
460.25	21600.1	21257.2	21257.2	21257.2	21257.2		461	19971.3	19136.3	19136.3	19136.3	19136.3
460.2	21622.7	21190.7	21190.7	21190.7	21190.7		460.95	19457.8	19046.1	19046.1	19046.1	19046.1
460.15	21524.2	21125.6	21125.6	21125.6	21125.6		460.9	19427.5	18960.5	18960.5	18960.5	18960.5
460.1	21177.1	21061.2	21061.2	21061.2	21061.2		460.85	19052.4	18878.9	18878.9	18878.9	18878.9
460.05	21284.5	20998.3	20998.3	20998.3	20998.3		460.8	18672.5	18800.8	18800.8	18800.8	18800.8
460	21344.6	20934.2	20934.2	20934.2	20934.2		460.75	18917.7	18721.3	18721.3	18721.3	18721.3
459.95	21336.9	20868	20868	20868	20868		460.7	19383.1	18646.1	18646.1	18646.1	18646.1
459.9	21265	20801.3	20801.3	20801.3	20801.3		460.65	19029.7	18577.7	18577.7	18577.7	18577.7
459.85	21099.1	20735.3	20735.3	20735.3	20735.3		460.6	18713.2	18513	18513	18513	18513
459.8	21259.6	20667.9	20667.9	20667.9	20667.9		460.55	19010.3	18443.5	18443.5	18443.5	18443.5
459.75	20807.3	20600.2	20600.2	20600.2	20600.2		460.5	18456.4	18375	18375	18375	18375
459.7	20858.4	20531.1	20531.1	20531.1	20531.1		460.45	19107	18306.2	18306.2	18306.2	18306.2
459.65	20783.5	20461.5	20461.5	20461.5	20461.5		460.4	18664.9	18243.6	18243.6	18243.6	18243.6
459.6	20560.6	20392.6	20392.6	20392.6	20392.6		460.35	18904.5	18186.4	18186.4	18186.4	18186.4
459.55	20825.3	20323.5	20323.5	20323.5	20323.5		460.3	19092.8	18131.5	18131.5	18131.5	18131.5
459.5	20725.2	20253.2	20253.2	20253.2	20253.2		460.25	18569.2	18078.5	18078.5	18078.5	18078.5
459.45	20770.3	20181.7	20181.7	20181.7	20181.7		460.2	18230.5	18021.4	18021.4	18021.4	18021.4
459.4	20653.4	20108.5	20108.5	20108.5	20108.5		460.15	18439.2	17963.9	17963.9	17963.9	17963.9
459.35	20742.6	20034.7	20034.7	20034.7	20034.7		460.1	19204.7	17908.2	17908.2	17908.2	17908.2
459.3	20641.2	19959.5	19959.5	19959.5	19959.5		460.05	18801.7	17852.6	17852.6	17852.6	17852.6
459.25	20102.9	19883.5	19883.5	19883.5	19883.5		460	18429.1	17793.2	17793.2	17793.2	17793.2
459.2	20128	19808.3	19808.3	19808.3	19808.3		459.95	18064.6	17733.7	17733.7	17733.7	17733.7
459.15	19918	19731.6	19731.6	19731.6	19731.6		459.9	17756.3	17675	17675	17675	17675
459.1	20017.1	19654.3	19654.3	19654.3	19654.3		459.85	18180.9	17622.5	17622.5	17622.5	17622.5
459.05	19840.3	19576.5	19576.5	19576.5	19576.5		459.8	17899.8	17572.2	17572.2	17572.2	17572.2
459	19984.7	19497.2	19497.2	19497.2	19497.2		459.75	18370.9	17524.4	17524.4	17524.4	17524.4
458.95	20137.2	19418.2	19418.2	19418.2	19418.2		459.7	18034.9	17480	17480	17480	17480
458.9	19831.8	19340.2	19340.2	19340.2	19340.2		459.65	18198.3	17434.9	17434.9	17434.9	17434.9
458.85	19952.8	19263.2	19263.2	19263.2	19263.2		459.6	18083.4	17389	17389	17389	17389
458.8	19612.5	19186.2	19186.2	19186.2	19186.2		459.55	18322.5	17341.5	17341.5	17341.5	17341.5
458.75	19480.5	19110.1	19110.1	19110.1	19110.1		459.5	17976.8	17296	17296	17296	17296
458.7	19482	19035.4	19035.4	19035.4	19035.4		459.45	17312.5	17251.9	17251.9	17251.9	17251.9
458.65	19349.6	18960.8	18960.8	18960.8	18960.8		459.4	17376.8	17210.5	17210.5	17210.5	17210.5
458.6	19255.3	18887.2	18887.2	18887.2	18887.2		459.35	17297.5	17170	17170	17170	17170
458.55	19207.5	18813.7	18813.7	18813.7	18813.7		459.3	17347.1	17129.3	17129.3	17129.3	17129.3
458.5	19097.1	18741.7	18741.7	18741.7	18741.7		459.25	17415.4	17090.9	17090.9	17090.9	17090.9
458.45	18888.8	18670.2	18670.2	18670.2	18670.2		459.2	17865.1	17053.2	17053.2	17053.2	17053.2
458.4	18864.6	18601.7	18601.7	18601.7	18601.7		459.15	17587.3	17016.7	17016.7	17016.7	17016.7
458.35	19059	18534.7	18534.7	18534.7	18534.7		459.1	17939.4	16980.8	16980.8	16980.8	16980.8
458.3	18938.8	18469	18469	18469	18469		459.05	17832.1	16948	16948	16948	16948
458.25	18741.4	18405.2	18405.2	18405.2	18405.2		459	17607.7	16917.6	16917.6	16917.6	16917.6
458.2	18494.3	18341.2	18341.2	18341.2	18341.2		458.95	16939.3	16891.6	16891.6	16891.6	16891.6
458.15	18377.5	18276.3	18276.3	18276.3	18276.3		458.9	17047.1	16866.7	16866.7	16866.7	16866.7
458.1	18347.5	18212.2	18212.2	18212.2	18212.2		458.85	16995.2	16841.6	16841.6	16841.6	16841.6
458.05	18151.3	18148.1	18148.1	18148.1	18148.1		458.8	16856.2	16815.4	16815.4	16815.4	16815.4
458	18238.7	18085	18085	18085	18085		458.75	16960	16788	16788	16788	16788
457.95	17815.8	18022.8	18022.8	18022.8	18022.8		458.7	17326.5	16760.7	16760.7	16760.7	16760.7
457.9	18380.3	17960.8	17960.8	17960.8	17960.8		458.65	17182.2	16730.5	16730.5	16730.5	16730.5
457.85	18142.8	17898.8	17898.8	17898.8	17898.8		458.6	16705.5	16704.5	16704.5	16704.5	16704.5
457.8	18114	17837.4	17837.4	17837.4	17837.4		458.55	16818.7	16678	16678	16678	16678
457.75	18313.4	17777.8	17777.8	17777.8	17777.8		458.5	16623.4	16656.7	16656.7	16656.7	16656.7
457.7	18299.1	17718.8	17718.8	17718.8	17718.8		458.45	17059.8	16637.5	16637.5	16637.5	16637.5
457.65	17954.7	17660	17660	17660	17660		458.4	16801.5	16620.6	16620.6	16620.6	16620.6
457.6	18008.6	17601.3	17601.3	17601.3	17601.3		458.35	17079.8	16603.6	16603.6	16603.6	16603.6
457.55	17673.5	17542.2	17542.2	17542.2	17542.2		458.3	16983.1	16587.2	16587.2	16587.2	16587.2
457.5	17717.3	17482.5	17482.5	17482.5	17482.5		458.25	16674.8	16571.8	16571.8	16571.8	16571.8
457.45	17760.2	17421.1	17421.1	17421.1	17421.1		458.2	16931.3	16556.2	16556.2	16556.2	16556.2
457.4	17551.5	17358.8	17358.8	17358.8	17358.8		458.15	16489.1	16540.7	16540.7	16540.7	16540.7
457.35	17499.8	17294.5	17294.5	17294.5	17294.5		458.1	16843	16525.9	16525.9	16525.9	16525.9
457.3	17369.3	17231.7	17231.7	17231.7	17231.7		458.05	16247.4	16511.6	16511.6	16511.6	16511.6
457.25	17584.7	17169.2	17169.2	17169.2	17169.2		458	16648.4	16494.4	16494.4	16494.4	16494.4
457.2	17483.2	17107	17107	17107	17107		457.95	16402.8	16474.4	16474.4	16474.4	16474.4
457.15	17247.4	17045.8	17045.8	17045.8	17045.8		457.9	16520.6	16452.5	16452.5	16452.5	16452.5
457.1	17276.2	16986.8	16986.8	16986.8	16986.8		457.85	16304.9	16433.5	16433.5	16433.5	16433.5
457.05	17308.8	16927	16927	16927	16927		457.8	16154.7	16413.9	16413.9	16413.9	16413.9
457	17285.3	16867.2	16867.2	16867.2	16867.2		457.75	16451.5	16392.6	16392.6	16392.6	16392.6
456.95	17237.8	16806.7	16806.7	16806.7	16806.7		457.7	16494.7	16374.1	16374.1	16374.1	16374.1
456.9	17023.3	16746.8	16746.8	16746.8	16746.8		457.65	16571.4	16355.1	16355.1	16355.1	16355.1
456.85	16869	16687.4	16687.4	16687.4	16687.4		457.6	16573.6	16337.7	16337.7	16337.7	16337.7
456.8	16836.2	16628.2	16628.2	16628.2	16628.2		457.55	16516.9	16319.4	16319.4	16319.4	16319.4
456.75	16891	16568.8	16568.8	16568.8	16568.8		457.5	16523.7	16300.7	16300.7	16300.7	16300.7
456.7	16903.7	16508.1	16508.1	16508.1	16508.1		457.45	16214.4	16277.4	16277.4	16277.4	16277.4
456.65	16692.5	16448.5	16448.5	16448.5	16448.5		457.4	15964.1	16251.7	16251.7	16251.7	16251.7
456.6	17033.7	16389.6	16389.6	16389.6	16389.6		457.35	16235.4	16223.9	16223.9	16223.9	16223.9
456.55	16909.8	16330.2	16330.2	16330.2	16330.2		457.3	16667.1	16195.7	16195.7	16195.7	16195.7
456.5	16719.3	16271.6	16271.6	16271.6	16271.6		457.25	15947.7	16163.9	16163.9	16163.9	16163.9
456.45	16488.5	16215.9	16215.9	16215.9	16215.9		457.2	16131.8	16130.4	16130.4	16130.4	16130.4
456.4	16609.2	16162.1	16162.1	16162.1	16162.1		457.15	16096	16096.9	16096.9	16096.9	16096.9
456.35	16440.5	16110.6	16110.6	16110.6	16110.6		457.1	16047.9	16065.3	16065.3	16065.3	16065.3
456.3	16509.8	16061.5	16061.5	16061.5	16061.5		457.05	16331.6	16032.6	16032.6	16032.6	16032.6
456.25	16621.2	16014	16014	16014	16014		457	16355.9	16001	16001	16001	16001
456.2	16310.4	15968.8	15968.8	15968.8	15968.8		456.95	16392.8	15973.3	15973.3	15973.3	15973.3
456.15	16344.2	15925.5	15925.5	15925.5	15925.5		456.9	16083.1	15948.8	15948.8	15948.8	15948.8
456.1	16362.2	15884.6	15884.6	15884.6	15884.6		456.85	15956.2	15926.7	15926.7	15926.7	15926.7
456.05	16127.9	15845.6	15845.6	15845.6	15845.6		456.8	16174.1	15904.7	15904.7	15904.7	15904.7
456	15720.1	15809.8	15809.8	15809.8	15809.8		456.75	15748.6	15882	15882	15882	15882
455.95	15969.5	15776.8	15776.8	15776.8	15776.8		456.7	15790.3	15863.4	15863.4	15863.4	15863.4
455.9	15867.9	15746.2	15746.2	15746.2	15746.2		456.65	15637.7	15846	15846	15846	15846
455.85	15701.1	15718.4	15718.4	15718.4	15718.4		456.6	16117	15825	15825	15825	15825
455.8	15735.2	15693.3	15693.3	15693.3	15693.3		456.55	15849.8	15802.8	15802.8	15802.8	15802.8
455.75	15577.8	15671.2	15671.2	15671.2	15671.2		456.5	15498.2	15779.5	15779.5	15779.5	15779.5
455.7	15770.5	15651.5	15651.5	15651.5	15651.5		456.45	15646.3	15757.9	15757.9	15757.9	15757.9
455.65	15721	15635.6	15635.7	15635.6	15635.7		456.4	15490.6	15741.9	15741.9	15741.9	15741.9
455.6	15665	15622.4	15622.5	15622.4	15622.5		456.35	15555.3	15735.1	15735.1	15735.1	15735.1
455.55	15746.3	15610.9	15610.9	15610.9	15610.9		456.3	15927.2	15728.9	15728.9	15728.9	15728.9
455.5	15749.6	15602.5	15602.5	15602.5	15602.5		456.25	15819.8	15726.3	15726.3	15726.3	15726.3
455.45	15705.5	15596.5	15596.7	15596.5	15596.7		456.2	15477.7	15725.8	15725.8	15725.8	15725.8
455.4	15434.1	15592	15592.1	15592	15592.1		456.15	16065	15720.9	15720.9	15720.9	15720.9
455.35	15594.9	15590.1	15590.4	15590.1	15590.4		456.1	15771.6	15716.6	15716.6	15716.6	15716.6
455.3	15432.1	15589.6	15590	15589.6	15590		456.05	15731.4	15703.7	15703.7	15703.7	15703.7
455.25	15665.7	15589.1	15589.7	15589.1	15589.7		456	15793.7	15694.1	15694.1	15694.1	15694.1
455.2	15502.3	15588.1	15589	15588.1	15589		455.95	15543	15687.2	15687.2	15687.2	15687.2
455.15	15517.8	15587.1	15588.5	15587.1	15588.5		455.9	15381.1	15686.4	15686.4	15686.4	15686.4
455.1	15786.7	15586.2	15588	15586.2	15588		455.85	15925	15684.3	15684.3	15684.3	15684.3
455.05	15511.8	15585.2	15587.8	15585.2	15587.8		455.8	15559	15682.6	15682.6	15682.6	15682.6
455	15459.7	15584.1	15587.9	15584.1	15587.9		455.75	15924.4	15674	15674	15674	15674
454.95	15362.6	15583.1	15588.4	15583.1	15588.4		455.7	15934	15663.9	15663.9	15663.9	15663.9
454.9	15310.9	15582.1	15589.5	15582.1	15589.5		455.65	15651.7	15660.7	15660.7	15660.7	15660.7
454.85	15543.3	15581	15591.5	15581	15591.5		455.6	15981.3	15654.6	15654.6	15654.6	15654.6
454.8	15693.2	15579.9	15594.4	15579.9	15594.4		455.55	15697.3	15653.3	15653.3	15653.3	15653.3
454.75	15620.1	15578.7	15598.6	15578.7	15598.6		455.5	15526.1	15649.9	15649.9	15649.9	15649.9
454.7	15869.4	15577.4	15604.8	15577.4	15604.8		455.45	15044.7	15649.5	15649.5	15649.5	15649.5
454.65	15703.4	15575.9	15613.4	15575.9	15613.4		455.4	15678.1	15649.4	15649.4	15649.4	15649.4
454.6	15829.5	15574.2	15625.2	15574.2	15625.2		455.35	15410.3	15647.2	15647.3	15647.2	15647.3
454.55	15768.1	15572.5	15641.4	15572.5	15641.4		455.3	15853.7	15643.6	15643.6	15643.6	15643.6
454.5	15708.7	15570.6	15663.1	15570.6	15663.1		455.25	15841.9	15641.4	15641.4	15641.4	15641.4
454.45	15735.2	15568.5	15692.2	15568.5	15692.2		455.2	15280.5	15638.7	15638.8	15638.7	15638.8
454.4	15787.7	15566.1	15730.6	15566.1	15730.6		455.15	15563.7	15638.3	15638.4	15638.3	15638.4
454.35	15935	15563.5	15780.9	15563.5	15780.9		455.1	15704.7	15637.1	15637.3	15637.1	15637.3
454.3	16345.7	15560.4	15846.2	15560.4	15846.2		455.05	15855.1	15634.6	15634.8	15634.6	15634.8
454.25	16484.8	15556.9	15930.5	15556.9	15930.5		455	15498.5	15634	15634.3	15634	15634.3
454.2	16736.5	15552.9	16038.8	15552.9	16038.8		454.95	15784.4	15633.4	15633.9	15633.4	15633.9
454.15	16743.2	15548.4	16176.6	15548.4	16176.6		454.9	15825.9	15632.8	15633.4	15632.8	15633.4
454.1	16755.2	15543.1	16351	15543.1	16351		454.85	15555.4	15632.1	15633	15632.1	15633
454.05	16867	15537.1	16570.3	15537.1	16570.3		454.8	15642.4	15631.3	15632.6	15631.3	15632.6
454	17162.8	15530.1	16844.2	15530.1	16844.2		454.75	15578.9	15630.5	15632.3	15630.5	15632.3
453.95	17592.6	15522.1	17184.1	15522.1	17184.1		454.7	15563.6	15629.5	15632.2	15629.5	15632.2
453.9	18401.3	15512.9	17603.1	15512.9	17603.1		454.65	16022.7	15628.6	15632.4	15628.6	15632.4
453.85	18657.8	15502.1	18116.2	15502.1	18116.2		454.6	15829.4	15627.6	15632.9	15627.6	15632.9
453.8	19292.5	15489.6	18740.7	15489.6	18740.7		454.55	15568.6	15626.4	15633.9	15626.4	15633.9
453.75	19724.5	15475.1	19495.5	15475.1	19495.5		454.5	16046.3	15625.2	15635.7	15625.2	15635.7
453.7	20676.8	15458.2	20401.6	15458.2	20401.6		454.45	15776.8	15623.9	15638.4	15623.9	15638.4
453.65	21605.8	15438.6	21482.2	15438.6	21482.2		454.4	16051.2	15622.3	15642.4	15622.3	15642.4
453.6	22766.5	15416	22761.8	15416	22761.8		454.35	15835.3	15620.6	15648.3	15620.6	15648.3
453.55	23794.3	15389.5	24266.3	15389.5	24266.3		454.3	16115	15618.8	15656.6	15618.8	15656.6
453.5	25366.8	15359	26022.3	15359	26022.3		454.25	16304.5	15616.7	15668	15616.7	15668
453.45	26755.2	15323.9	28056.7	15323.9	28056.7		454.2	16001.9	15614.3	15683.6	15614.3	15683.6
453.4	28634.3	15283.2	30395	15283.2	30395		454.15	16136.1	15611.5	15704.6	15611.5	15704.6
453.35	31052.2	15236.7	33061.3	15236.7	33061.3		454.1	16413.1	15608.4	15732.6	15608.4	15732.6
453.3	33936.1	15183.6	36076.3	15183.6	36076.3		454.05	16539.1	15604.9	15769.6	15604.9	15769.6
453.25	36954.4	15123.5	39455.5	15123.5	39455.5		454	16836.2	15600.9	15818.2	15600.9	15818.2
453.2	40420.4	15055.5	43207.9	15055.5	43207.9		453.95	17274.6	15596.4	15881.2	15596.4	15881.2
453.15	44525.8	14979.1	47334	14979.1	47334		453.9	17009.1	15591.3	15962.5	15591.3	15962.5
453.1	48713.7	14893.9	51823.5	14893.9	51823.5		453.85	16779.2	15585.6	16066.6	15585.6	16066.6
453.05	53389	14799	56654.5	14799	56654.5		453.8	17852.5	15579.3	16198.9	15579.3	16198.9
453	58440.5	14694.5	61790.5	14694.5	61790.5		453.75	18252	15572.1	16365.5	15572.1	16365.5
452.95	64493.5	14579.8	67178.5	14579.8	67178.5		453.7	18501	15564.1	16574	15564.1	16574
452.9	70204	14454.9	72750.5	14454.9	72750.5		453.65	18985.6	15555	16833	15555	16833
452.85	75150.5	14319.8	78422	14319.8	78422		453.6	19216.8	15544.8	17152.4	15544.8	17152.4
452.8	81835	14174.9	84092	14174.9	84092		453.55	19984.8	15533.3	17543.4	15533.3	17543.4
452.75	87759.5	14020.3	89645	14020.3	89645		453.5	20343.1	15520.4	18018.6	15520.4	18018.6
452.7	93642.5	13856.7	94957	13856.7	94957		453.45	20550.4	15506.1	18592.2	15506.1	18592.2
452.65	99509.5	13684.8	99894.5	13684.8	99894.5		453.4	21086.4	15490.1	19279.1	15490.1	19279.1
452.6	104502	13505.2	104325	13505.2	104325		453.35	21834.2	15472.1	20095.6	15472.1	20095.6
452.55	108598	13319.1	108120	13319.1	108120		453.3	22883.3	15452.1	21058.6	15452.1	21058.6
452.5	112392	13127.6	111163	13127.6	111163		453.25	23815.8	15429.5	22185.1	15429.5	22185.1
452.45	114574	12931.8	113355	12931.8	113355		453.2	24724.2	15404.2	23492.3	15404.2	23492.3
452.4	114902	12733	114620	12733	114620		453.15	26443.5	15375.9	24996.4	15375.9	24996.4
452.35	114914	12532.4	114914	12532.4	114914		453.1	26863.3	15344.2	26711.8	15344.2	26711.8
452.3	114163	12331.5	114219	12331.5	114219		453.05	28587.6	15309	28650.3	15309	28650.3
452.25	111800	12131.4	112554	12131.4	112554		453	29169.7	15269.6	30819.6	15269.6	30819.6
452.2	108856	11933.5	109969	11933.5	109969		452.95	31379.1	15225.9	33222.5	15225.9	33222.5
452.15	104779	11738.9	106540	11738.9	106540		452.9	33645.1	15177.2	35855	15177.2	35855
452.1	99881	11549	102369	11549	102369		452.85	35437.9	15123.4	38705.8	15123.4	38705.8
452.05	93829	11364.9	97574.5	11364.9	97574.5		452.8	38728	15064.1	41754.3	15064.1	41754.3
452	87959	11187.5	92287.5	11187.5	92287.5		452.75	41436.4	14999.2	44970.1	14999.2	44970.1
451.95	81812.5	11017.9	86643	11017.9	86643		452.7	44814.9	14928.5	48311.9	14928.5	48311.9
451.9	75676.5	10856.6	80773.5	10856.6	80773.5		452.65	46853.1	14852	51727.4	14852	51727.4
451.85	70145.5	10704.5	74806.5	10704.5	74806.5		452.6	50251.6	14769.8	55154	14769.8	55154
451.8	63797.5	10561.6	68857.5	10561.6	68857.5		452.55	54803.5	14682.1	58519.2	14682.1	58519.2
451.75	58259.5	10428.4	63027	10428.4	63027		452.5	57896.5	14589	61743.4	14589	61743.4
451.7	53518.5	10305	57401	10305	57401		452.45	62960.8	14490.9	64742.1	14490.9	64742.1
451.65	48279.1	10191.2	52047	10191.2	52047		452.4	65408.2	14388	67429.4	14388	67429.4
451.6	44514	10087	47016.9	10087	47016.9		452.35	68266	14281	69723.1	14281	69723.1
451.55	40229.3	9992.15	42347	9992.15	42347		452.3	70293.6	14170.5	71547.9	14170.5	71547.9
451.5	36473.8	9906.15	38058.6	9906.15	38058.6		452.25	72232	14057	72841	14057	72841
451.45	33198.2	9828.45	34160.4	9828.45	34160.4		452.2	74023.5	13941.6	73555.4	13941.6	73555.4
451.4	30983.9	9758.55	30651.2	9758.55	30651.2		452.15	73720.4	13824.8	73662.9	13824.8	73662.9
451.35	28134.8	9695.85	27520.5	9695.85	27520.5		452.1	73769.1	13707.6	73156.5	13707.6	73156.5
451.3	25666.4	9639.75	24751.5	9639.75	24751.5		452.05	72488.7	13590.4	72050.4	13590.4	72050.4
451.25	24313.5	9589.7	22322.5	9589.7	22322.5		452	70926.6	13474.2	70379.5	13474.2	70379.5
451.2	22602.3	9545.05	20208.3	9545.05	20208.3		451.95	69763.4	13359.8	68197.4	13359.8	68197.4
451.15	20915.3	9505.2	18381.9	9505.2	18381.9		451.9	65272.4	13247.9	65572.1	13247.9	65572.1
451.1	19531	9469.75	16815.6	9469.75	16815.6		451.85	63333.2	13139.5	62582.5	13139.5	62582.5
451.05	18658.8	9438.05	15481.6	9438.05	15481.6		451.8	58754.7	13035.2	59313.4	13035.2	59313.4
451	17660.8	9409.8	14353.2	9409.8	14353.2		451.75	54127.7	12935.4	55851.5	12935.4	55851.5
450.95	16634.5	9384.55	13404.9	9384.55	13404.9		451.7	51294.1	12840.6	52281.2	12840.6	52281.2
450.9	15992	9361.95	12613	9361.95	12613		451.65	46546.2	12751.4	48680.9	12751.4	48680.9
450.85	15491.5	9341.6	11955.8	9341.6	11955.8		451.6	43577.7	12668	45121.2	12668	45121.2
450.8	14906.5	9323.3	11413.5	9323.3	11413.5		451.55	40231.2	12590.7	41662.3	12590.7	41662.3
450.75	14641.2	9306.75	10968.7	9306.75	10968.7		451.5	36268.9	12519.5	38353.4	12519.5	38353.4
450.7	14033.8	9291.7	10605.8	9291.7	10605.8		451.45	32827.5	12454.3	35232.6	12454.3	35232.6
450.65	13604.9	9278.05	10311.3	9278.05	10311.3		451.4	30655.3	12395.1	32327.5	12395.1	32327.5
450.6	13472.9	9265.55	10073.5	9265.55	10073.5		451.35	27619	12341.9	29655.5	12341.9	29655.5
450.55	13454.6	9254.1	9882.35	9254.1	9882.35		451.3	25833.5	12294.1	27225.2	12294.1	27225.2
450.5	12776	9243.5	9729.4	9243.5	9729.4		451.25	23710.6	12251.7	25038	12251.7	25038
450.45	12561.6	9233.75	9607.4	9233.75	9607.4		451.2	21944.4	12214.2	23088.9	12214.2	23088.9
450.4	12316.4	9224.65	9510.45	9224.65	9510.45		451.15	20138.7	12181.1	21367.9	12181.1	21367.9
450.35	12195	9216.15	9433.6	9216.15	9433.6		451.1	19039.6	12152	19861.9	12152	19861.9
450.3	12114.5	9208.25	9372.7	9208.25	9372.7		451.05	18090.3	12126.6	18555	12126.6	18555
450.25	11860.4	9200.85	9324.6	9200.85	9324.6		451	17598.6	12104.4	17430.2	12104.4	17430.2
450.2	11897	9193.9	9286.45	9193.9	9286.45		450.95	16832.6	12085.1	16469.7	12085.1	16469.7
450.15	11672.4	9187.4	9256.3	9187.4	9256.3		450.9	16289.7	12068.3	15655.6	12068.3	15655.6
450.1	11348.2	9181.25	9232.25	9181.25	9232.25		450.85	15934.4	12053.6	14970.5	12053.6	14970.5
450.05	11526.4	9175.45	9212.95	9175.45	9212.95		450.8	14899.8	12040.8	14398.2	12040.8	14398.2
450	11192.9	9169.95	9197.4	9169.95	9197.4		450.75	14799.1	12029.6	13923.3	12029.6	13923.3
449.95	11262.2	9164.8	9184.8	9164.8	9184.8		450.7	14362	12019.8	13531.9	12019.8	13531.9
449.9	11049.6	9159.95	9174.4	9159.95	9174.4		450.65	14735.6	12011.2	13211.3	12011.2	13211.3
449.85	10762.9	9155.3	9165.7	9155.3	9165.7		450.6	14257.6	12003.7	12950.5	12003.7	12950.5
449.8	10785.1	9150.9	9158.35	9150.9	9158.35		450.55	14463.8	11996.9	12739.6	11996.9	12739.6
449.75	10777	9146.7	9152	9146.7	9152		450.5	14369.7	11990.9	12570	11990.9	12570
449.7	10451.2	9142.7	9146.45	9142.7	9146.45		450.45	13398.8	11985.5	12434.3	11985.5	12434.3
449.65	10629.1	9138.9	9141.55	9138.9	9141.55		450.4	13964.3	11980.6	12326.5	11980.6	12326.5
449.6	10552.6	9135.35	9137.2	9135.35	9137.2		450.35	13746.6	11976.2	12241.2	11976.2	12241.2
449.55	10471.7	9132	9133.3	9132	9133.3		450.3	13205.1	11972.2	12173.9	11972.2	12173.9
449.5	10379.8	9128.85	9129.75	9128.85	9129.75		450.25	13054.2	11968.6	12121.3	11968.6	12121.3
449.45	10195.5	9125.85	9126.45	9125.85	9126.45		450.2	13069.8	11965.3	12080.2	11965.3	12080.2
449.4	10311.8	9123	9123.4	9123	9123.4		450.15	12691.2	11962.2	12048.3	11962.2	12048.3
449.35	10260.7	9120.3	9120.55	9120.3	9120.55		450.1	12619	11959.4	12023.4	11959.4	12023.4
449.3	10293.4	9117.7	9117.9	9117.7	9117.9		450.05	12668.8	11956.8	12004.2	11956.8	12004.2
449.25	9989.4	9115.25	9115.4	9115.25	9115.4		450	12659.1	11954.4	11989.2	11954.4	11989.2
449.2	10004.1	9112.95	9113	9112.95	9113		449.95	12509.8	11952.3	11977.7	11952.3	11977.7
449.15	9834.95	9110.75	9110.8	9110.75	9110.8		449.9	12697.1	11950.4	11968.9	11950.4	11968.9
449.1	9481.95	9108.65	9108.7	9108.65	9108.7		449.85	13031.6	11948.8	11962.1	11948.8	11962.1
449.05	9836.3	9106.7	9106.75	9106.7	9106.75		449.8	12029.5	11947.3	11956.9	11947.3	11956.9
449	10006	9104.9	9104.9	9104.9	9104.9		449.75	12161.4	11946.1	11952.9	11946.1	11952.9
448.95	9826.15	9103.15	9103.15	9103.15	9103.15		449.7	12321.1	11944.9	11949.8	11944.9	11949.8
448.9	9820.15	9101.55	9101.55	9101.55	9101.55		449.65	12298.7	11943.9	11947.3	11943.9	11947.3
448.85	9716.15	9100.05	9100.05	9100.05	9100.05		449.6	12785.1	11943	11945.4	11943	11945.4
448.8	9766.8	9098.7	9098.7	9098.7	9098.7		449.55	12659.2	11942.2	11943.8	11942.2	11943.8
448.75	9683.35	9097.4	9097.4	9097.4	9097.4		449.5	12003.7	11941.4	11942.6	11941.4	11942.6
448.7	9399	9096.2	9096.2	9096.2	9096.2		449.45	11649.5	11940.7	11941.5	11940.7	11941.5
448.65	9384.4	9095.1	9095.1	9095.1	9095.1		449.4	11834.3	11940.1	11940.7	11940.1	11940.7
448.6	9459.75	9094.1	9094.1	9094.1	9094.1		449.35	12042.4	11939.6	11940	11939.6	11940
448.55	9538.45	9093.15	9093.15	9093.15	9093.15		449.3	12021.5	11939.1	11939.4	11939.1	11939.4
448.5	9445.7	9092.25	9092.25	9092.25	9092.25		449.25	12067.1	11938.8	11939	11938.8	11939
448.45	9211.5	9091.4	9091.4	9091.4	9091.4		449.2	11900.4	11938.5	11938.6	11938.5	11938.6
448.4	9194.35	9090.65	9090.65	9090.65	9090.65		449.15	12344.3	11938.2	11938.3	11938.2	11938.3
448.35	9293.6	9090	9090	9090	9090		449.1	11913.2	11938	11938	11938	11938
448.3	9425.25	9089.45	9089.45	9089.45	9089.45		449.05	11923.3	11937.7	11937.8	11937.7	11937.8
448.25	9370.65	9088.95	9088.95	9088.95	9088.95		449	11861.4	11937.6	11937.6	11937.6	11937.6
448.2	9164.8	9088.55	9088.55	9088.55	9088.55		448.95	11759.4	11937.6	11937.6	11937.6	11937.6
448.15	9103.85	9088.25	9088.25	9088.25	9088.25		448.9	12263.4	11937.5	11937.5	11937.5	11937.5
448.1	9277.5	9087.95	9087.95	9087.95	9087.95		448.85	11966.4	11937.4	11937.4	11937.4	11937.4
448.05	9106	9087.75	9087.7	9087.7	9087.75		448.8	11803.9	11937.3	11937.3	11937.3	11937.3
448	9269.2	9087.55	9087.55	9087.55	9087.55		448.75	11834.2	11937.2	11937.2	11937.2	11937.2
447.95	9255.75	9087.4	9087.4	9087.4	9087.4		448.7	11993.6	11937	11937	11937	11937
447.9	8918.55	9087.35	9087.3	9087.3	9087.35		448.65	12060.2	11937	11937	11937	11937
447.85	8974.7	9087.25	9087.2	9087.2	9087.25		448.6	12025.9	11936.9	11936.9	11936.9	11936.9
447.8	8916	9087.2	9087.1	9087.1	9087.2		448.55	11639.2	11936.8	11936.8	11936.8	11936.8
447.75	8979.25	9087.2	9087.05	9087.05	9087.2		448.5	12261.6	11936.8	11936.8	11936.8	11936.8
447.7	9104.1	9087.25	9087	9087	9087.25		448.45	12146.9	11936.7	11936.7	11936.7	11936.7
447.65	8987.7	9087.25	9086.9	9086.9	9087.25		448.4	11906.9	11936.7	11936.7	11936.7	11936.7
447.6	8914.75	9087.3	9086.8	9086.8	9087.3		448.35	12111.2	11936.6	11936.6	11936.6	11936.6
447.55	9005.1	9087.45	9086.65	9086.65	9087.45		448.3	11784.6	11936.6	11936.6	11936.6	11936.6
447.5	9205.8	9087.65	9086.5	9086.5	9087.65		448.25	12174.1	11936.5	11936.5	11936.5	11936.5
447.45	9076.45	9088.05	9086.35	9086.35	9088.05		448.2	11613.2	11936.4	11936.4	11936.4	11936.4
447.4	9112	9088.7	9086.2	9086.2	9088.7		448.15	12260.4	11936.3	11936.3	11936.3	11936.3
447.35	9093.7	9089.65	9086	9086	9089.65		448.1	11888.8	11936.1	11936.1	11936.1	11936.1
447.3	9121.45	9091.05	9085.75	9085.75	9091.05		448.05	11622.4	11936	11936	11936	11936
447.25	9222	9093.1	9085.45	9085.45	9093.1		448	11976.7	11935.9	11935.9	11935.9	11935.9
447.2	9018.75	9096.1	9085.1	9085.1	9096.1		447.95	12116.4	11935.8	11935.8	11935.8	11935.8
447.15	9485.65	9100.4	9084.7	9084.7	9100.4		447.9	12035.2	11935.7	11935.7	11935.7	11935.7
447.1	9544.85	9106.45	9084.25	9084.25	9106.45		447.85	11608.9	11935.6	11935.6	11935.6	11935.6
447.05	9616.85	9115	9083.75	9083.75	9115		447.8	12453.6	11935.5	11935.4	11935.4	11935.5
447	9763.45	9126.85	9083.1	9083.1	9126.85		447.75	12160.3	11935.4	11935.3	11935.3	11935.4
446.95	9786.5	9143.2	9082.4	9082.4	9143.2		447.7	11895.7	11935.3	11935.2	11935.2	11935.3
446.9	9876.75	9165.55	9081.6	9081.6	9165.55		447.65	12367.7	11935.3	11935	11935	11935.3
446.85	10332.2	9195.95	9080.65	9080.65	9195.95		447.6	11836.1	11935.2	11934.8	11934.8	11935.2
446.8	10387.2	9236.9	9079.55	9079.55	9236.9		447.55	11670.3	11935.2	11934.7	11934.7	11935.2
446.75	10669	9291.65	9078.25	9078.25	9291.65		447.5	11638.5	11935.3	11934.5	11934.5	11935.3
446.7	10869.5	9364.4	9076.75	9076.75	9364.4		447.45	11383.2	11935.4	11934.2	11934.2	11935.4
446.65	11033.4	9460.3	9075.05	9075.05	9460.3		447.4	12372.4	11935.6	11934	11934	11935.6
446.6	11534.7	9585.85	9073.1	9073.1	9585.85		447.35	12324	11936	11933.7	11933.7	11936
446.55	11754.8	9749.1	9070.8	9070.8	9749.1		447.3	12403.5	11936.6	11933.3	11933.3	11936.6
446.5	12176.4	9959.9	9068.15	9068.15	9959.9		447.25	12177	11937.6	11932.9	11932.9	11937.6
446.45	12722.6	10230.1	9065.15	9065.15	10230.1		447.2	12361.9	11939.1	11932.5	11932.5	11939.1
446.4	13446	10574.2	9061.65	9061.65	10574.2		447.15	12185.3	11941.2	11932.1	11932.1	11941.2
446.35	14160.6	11009.2	9057.65	9057.65	11009.2		447.1	12230.2	11944.2	11931.6	11931.6	11944.2
446.3	14783	11555.2	9053	9053	11555.2		447.05	12453.9	11948.4	11931	11931	11948.4
446.25	15575.7	12235.9	9047.65	9047.65	12235.9		447	12905.8	11954.3	11930.4	11930.4	11954.3
446.2	16849.1	13078.1	9041.5	9041.5	13078.1		446.95	12952.6	11962.2	11929.7	11929.7	11962.2
446.15	17961.6	14112.8	9034.35	9034.35	14112.8		446.9	12768.7	11973	11928.8	11928.8	11973
446.1	19474.3	15374.5	9026.15	9026.15	15374.5		446.85	12961.7	11987.4	11927.9	11927.9	11987.4
446.05	21101.9	16901.5	9016.6	9016.6	16901.5		446.8	12837.7	12006.7	11926.9	11926.9	12006.7
446	22641	18735.5	9005.65	9005.65	18735.5		446.75	12791.8	12032.2	11925.7	11925.7	12032.2
445.95	24799.5	20921	8993.1	8993.1	20921		446.7	13434	12065.8	11924.5	11924.5	12065.8
445.9	27554.7	23504.6	8978.65	8978.65	23504.6		446.65	13420.7	12109.6	11923.1	11923.1	12109.6
445.85	29945.8	26533.3	8962.15	8962.15	26533.3		446.6	13578	12166.3	11921.5	11921.5	12166.3
445.8	33643.7	30053.5	8943.35	8943.35	30053.5		446.55	13857.3	12239.2	11919.8	11919.8	12239.2
445.75	37651	34108.3	8921.95	8921.95	34108.3		446.5	14271	12332.6	11917.8	11917.8	12332.6
445.7	42239.3	38735.8	8897.8	8897.8	38735.8		446.45	14233.3	12451.2	11915.6	11915.6	12451.2
445.65	46863.3	43964.9	8870.6	8870.6	43964.9		446.4	14274.8	12600.9	11913.1	11913.1	12600.9
445.6	53425.5	49813.1	8840.1	8840.1	49813.1		446.35	15057.6	12788.8	11910.4	11910.4	12788.8
445.55	58990.5	56282	8806.15	8806.15	56282		446.3	14957.4	13023.1	11907.4	11907.4	13023.1
445.5	65180	63354	8768.55	8768.55	63354		446.25	15524.5	13313.3	11904	11904	13313.3
445.45	73621.5	70988	8727.15	8727.15	70988		446.2	16347.7	13670.6	11900.1	11900.1	13670.6
445.4	80821	79116.5	8681.85	8681.85	79116.5		446.15	16908.4	14107.7	11895.8	11895.8	14107.7
445.35	89527.5	87642.5	8632.6	8632.6	87642.5		446.1	16708.7	14639	11891	11891	14639
445.3	98177	96439	8579.4	8579.4	96439		446.05	17728.3	15280.7	11885.6	11885.6	15280.7
445.25	106992	105348	8522.35	8522.35	105348		446	18888.2	16050.6	11879.6	11879.6	16050.6
445.2	116005	114182	8461.55	8461.55	114182		445.95	19512.1	16968.1	11872.9	11872.9	16968.1
445.15	124622	122735	8397.3	8397.3	122735		445.9	20069	18054.2	11865.5	11865.5	18054.2
445.1	131956	130779	8329.75	8329.75	130779		445.85	21370.1	19330.8	11857.2	11857.2	19330.8
445.05	139047	138082	8259.3	8259.3	138082		445.8	22845.7	20820.6	11847.9	11847.9	20820.6
445	145748	144416	8186.35	8186.35	144416		445.75	24830.1	22546.4	11837.6	11837.6	22546.4
444.95	150948	149570	8111.25	8111.25	149570		445.7	24964.5	24530.4	11826.1	11826.1	24530.4
444.9	154714	153366	8034.5	8034.5	153366		445.65	26320.5	26793.3	11813.3	11813.3	26793.3
444.85	156538	155663	7956.55	7956.55	155663		445.6	28153.9	29353	11798.9	11798.9	29353
444.8	157777	156376	7877.95	7877.95	156376		445.55	30314.7	32223.6	11783	11783	32223.6
444.75	155197	155476	7799.25	7799.25	155476		445.5	32235.2	35413.8	11765.2	11765.2	35413.8
444.7	152188	152992	7720.9	7720.9	152992		445.45	34199.1	38925.3	11745.5	11745.5	38925.3
444.65	148440	149016	7643.45	7643.45	149016		445.4	36478.3	42751.1	11723.6	11723.6	42751.1
444.6	142227	143686	7567.35	7567.35	143686		445.35	39702.8	46874.2	11699.4	11699.4	46874.2
444.55	134736	137185	7493.15	7493.15	137185		445.3	43424.3	51265.7	11672.8	11672.8	51265.7
444.5	127482	129724	7421.15	7421.15	129724		445.25	46545.8	55884.1	11643.7	11643.7	55884.1
444.45	119817	121532	7351.9	7351.9	121532		445.2	51793.1	60673.8	11611.8	11611.8	60673.8
444.4	110702	112842	7285.6	7285.6	112842		445.15	55128.3	65565.7	11577.3	11577.3	65565.7
444.35	101333	103879	7222.65	7222.65	103879		445.1	60271.8	70476.7	11539.9	11539.9	70476.7
444.3	92501.5	94854.5	7163.3	7163.3	94854.5		445.05	64787.2	75312.3	11499.9	11499.9	75312.3
444.25	83688.5	85953.5	7107.65	7107.65	85953.5		445	69589.7	79968	11457.1	11457.1	79968
444.2	76192.5	77332.5	7055.9	7055.9	77332.5		444.95	75487.8	84333.2	11411.8	11411.8	84333.2
444.15	68719.5	69119.5	7008	7008	69119.5		444.9	80330.4	88295.2	11364.1	11364.1	88295.2
444.1	61920.5	61410.5	6964	6964	61410.5		444.85	84953.2	91744.4	11314.3	11314.3	91744.4
444.05	55668	54271.5	6923.75	6923.75	54271.5		444.8	89146.7	94579.6	11262.5	11262.5	94579.6
444	49518.3	47743.8	6887.2	6887.2	47743.8		444.75	93822.1	96713.6	11209.1	11209.1	96713.6
443.95	44418.7	41843.8	6854.15	6854.15	41843.8		444.7	96251.6	98078	11154.4	11154.4	98078
443.9	39698.8	36569.3	6824.4	6824.4	36569.3		444.65	99214.4	98627.6	11098.8	11098.8	98627.6
443.85	35441.1	31902.3	6797.75	6797.75	31902.3		444.6	98921.8	98343.1	11042.5	11042.5	98343.1
443.8	31311.5	27812.8	6774.05	6774.05	27812.8		444.55	98485.3	97232.4	10986.1	10986.1	97232.4
443.75	28951.2	24262.4	6752.9	6752.9	24262.4		444.5	97792.9	95329.8	10929.8	10929.8	95329.8
443.7	26064.1	21207.3	6734.2	6734.2	21207.3		444.45	94495.1	92694.4	10874.1	10874.1	92694.4
443.65	23619.3	18600.7	6717.6	6717.6	18600.7		444.4	90791	89406.1	10819.2	10819.2	89406.1
443.6	21870.3	16394.9	6702.9	6702.9	16394.9		444.35	87019.5	85561.1	10765.6	10765.6	85561.1
443.55	19882.6	14543.2	6689.95	6689.95	14543.2		444.3	82223.4	81266.4	10713.6	10713.6	81266.4
443.5	18573.5	13000.6	6678.55	6678.55	13000.6		444.25	77010.5	76634.6	10663.6	10663.6	76634.6
443.45	17329	11725.3	6668.5	6668.5	11725.3		444.2	71630.5	71778	10615.8	10615.8	71778
443.4	16002.1	10678.5	6659.6	6659.6	10678.5		444.15	65877.6	66804.8	10570.5	10570.5	66804.8
443.35	14842.2	9825.65	6651.75	6651.75	9825.65		444.1	59723.8	61814.8	10527.8	10527.8	61814.8
443.3	13980	9135.55	6644.8	6644.8	9135.55		444.05	54877.7	56896.5	10488	10488	56896.5
443.25	13297.7	8581	6638.65	6638.65	8581		444	49469.5	52125.5	10451.1	10451.1	52125.5
443.2	12637.1	8138.35	6633.15	6633.15	8138.35		443.95	45028.9	47563.4	10417.2	10417.2	47563.4
443.15	12183.1	7787.45	6628.2	6628.2	7787.45		443.9	40132.3	43258.1	10386.2	10386.2	43258.1
443.1	11582.6	7511	6623.8	6623.8	7511		443.85	35889.7	39243.7	10358.1	10358.1	39243.7
443.05	11092	7294.65	6619.85	6619.85	7294.65		443.8	31787.9	35542.3	10332.7	10332.7	35542.3
443	10536.9	7126.35	6616.3	6616.3	7126.35		443.75	29176.2	32164.8	10310	10310	32164.8
442.95	10165.5	6996.2	6613.1	6613.1	6996.2		443.7	26645.3	29113.1	10289.8	10289.8	29113.1
442.9	10088.5	6896.2	6610.15	6610.15	6896.2		443.65	24196.9	26380.9	10272	10272	26380.9
442.85	9889.55	6819.75	6607.55	6607.55	6819.75		443.6	22235.4	23956.3	10256.2	10256.2	23956.3
442.8	9595.05	6761.6	6605.15	6605.15	6761.6		443.55	20262	21822.4	10242.5	10242.5	21822.4
442.75	9403.8	6717.6	6602.95	6602.95	6717.6		443.5	19529.1	19959.4	10230.5	10230.5	19959.4
442.7	9115.35	6684.4	6600.9	6600.9	6684.4		443.45	18062.6	18345.3	10220.1	10220.1	18345.3
442.65	9070.2	6659.5	6599.05	6599.05	6659.5		443.4	17523.3	16957.1	10211	10211	16957.1
442.6	8784.95	6640.8	6597.35	6597.35	6640.8		443.35	16033.9	15771.8	10203.1	10203.1	15771.8
442.55	8614.7	6626.85	6595.8	6595.8	6626.85		443.3	15489	14766.7	10196.3	10196.3	14766.7
442.5	8446.55	6616.4	6594.35	6594.35	6616.4		443.25	14834.9	13920.1	10190.4	10190.4	13920.1
442.45	8443.3	6608.6	6593	6593	6608.6		443.2	14413.1	13211.8	10185.2	10185.2	13211.8
442.4	8180.8	6602.7	6591.8	6591.8	6602.7		443.15	13894.5	12622.9	10180.6	10180.6	12622.9
442.35	8090.35	6598.25	6590.65	6590.65	6598.25		443.1	13296.1	12136.5	10176.7	10176.7	12136.5
442.3	8058.9	6594.8	6589.55	6589.55	6594.8		443.05	12691.9	11737.1	10173.2	10173.2	11737.1
442.25	7890.7	6592.2	6588.55	6588.55	6592.2		443	12541.7	11411.2	10170	10170	11411.2
442.2	7988.3	6590.1	6587.65	6587.65	6590.1		442.95	12822.3	11146.9	10167.2	10167.2	11146.9
442.15	7736	6588.45	6586.8	6586.8	6588.45		442.9	12517	10933.7	10164.8	10164.8	10933.7
442.1	7493.2	6587.15	6586	6586	6587.15		442.85	12639.9	10762.8	10162.5	10162.5	10762.8
442.05	7484.85	6586	6585.25	6585.25	6586		442.8	12081.9	10626.6	10160.6	10160.6	10626.6
442	7363.05	6585.1	6584.6	6584.6	6585.1		442.75	11640.1	10518.7	10158.8	10158.8	10518.7
441.95	7450.15	6584.3	6583.95	6583.95	6584.3		442.7	11620.8	10433.6	10157.2	10157.2	10433.6
441.9	7431.3	6583.6	6583.4	6583.4	6583.6		442.65	11635.2	10366.9	10155.8	10155.8	10366.9
441.85	7491	6583	6582.85	6582.85	6583		442.6	11814.2	10314.9	10154.5	10154.5	10314.9
441.8	7117.35	6582.5	6582.4	6582.4	6582.5		442.55	11519.7	10274.5	10153.3	10153.3	10274.5
441.75	7222.9	6582	6581.95	6581.95	6582		442.5	11497.9	10243.3	10152.3	10152.3	10243.3
441.7	7100.9	6581.55	6581.55	6581.55	6581.55		442.45	11058.6	10219.4	10151.3	10151.3	10219.4
441.65	6988.4	6581.15	6581.15	6581.15	6581.15		442.4	11120.8	10201.1	10150.5	10150.5	10201.1
441.6	7060.9	6580.8	6580.8	6580.8	6580.8		442.35	10875.4	10187.1	10149.7	10149.7	10187.1
441.55	6802.95	6580.5	6580.5	6580.5	6580.5		442.3	10501	10176.6	10149.1	10149.1	10176.6
441.5	6939.1	6580.2	6580.2	6580.2	6580.2		442.25	10608.1	10168.6	10148.5	10148.5	10168.6
441.45	6798.5	6579.95	6579.95	6579.95	6579.95		442.2	10842.5	10162.7	10148	10148	10162.7
441.4	6728.9	6579.7	6579.7	6579.7	6579.7		442.15	10380.4	10158.2	10147.6	10147.6	10158.2
441.35	6983.85	6579.5	6579.5	6579.5	6579.5		442.1	10293.9	10154.9	10147.3	10147.3	10154.9
441.3	6994.75	6579.3	6579.3	6579.3	6579.3		442.05	10473.1	10152.4	10147	10147	10152.4
441.25	6758.35	6579.15	6579.15	6579.15	6579.15		442	10270.1	10150.6	10146.7	10146.7	10150.6
441.2	6788.05	6579	6579	6579	6579		441.95	9849.81	10149.2	10146.5	10146.5	10149.2
441.15	6695.15	6578.85	6578.85	6578.85	6578.85		441.9	9817.13	10148.3	10146.3	10146.3	10148.3
441.1	6832.45	6578.75	6578.75	6578.75	6578.75		441.85	9921.97	10147.6	10146.2	10146.2	10147.6
441.05	6704.05	6578.6	6578.6	6578.6	6578.6		441.8	10295.1	10147.1	10146.1	10146.1	10147.1
441	6615.7	6578.5	6578.5	6578.5	6578.5		441.75	10178.6	10146.7	10146.1	10146.1	10146.7
440.95	6562.45	6578.4	6578.4	6578.4	6578.4		441.7	9858.74	10146.5	10146	10146	10146.5
440.9	6561	6578.3	6578.3	6578.3	6578.3		441.65	9978.92	10146.3	10146	10146	10146.3
440.85	6576.65	6578.2	6578.2	6578.2	6578.2		441.6	9909.3	10146.2	10146	10146	10146.2
440.8	6601.4	6578.1	6578.1	6578.1	6578.1		441.55	10429.1	10146.2	10146	10146	10146.2
440.75	6643.65	6578.05	6578.05	6578.05	6578.05		441.5	10372.5	10146.2	10146	10146	10372.6
440.7	6485.45	6578.05	6578.05	6578.05	6485.45		--	--	--	--	--	--

## Sheet: Figure 2c
SnS2							CuInSnS4-180
Binding energy / eV	Intensity	Intensity	Intensity	Intensity	Intensity		Binding energy / eV	Intensity	Intensity	Intensity	Intensity	Intensity
503.31	45897.7	45520.7	45520.7	45520.7	45897.7		503.3	104534	103801	103801	103801	104534
503.26	46375.5	45520.7	45520.7	45520.7	45520.7		503.25	104192	103801	103801	103801	103801
503.21	45771.5	45098.4	45098.4	45098.4	45098.4		503.2	103616	103563	103563	103563	103563
503.16	45094.7	44792.4	44792.4	44792.4	44792.4		503.15	103468	103561	103561	103561	103561
503.11	45246.4	44642.2	44642.2	44642.2	44642.2		503.1	103538	103547	103547	103547	103547
503.06	45020.7	44556.6	44556.6	44556.6	44556.6		503.05	103445	103526	103526	103526	103526
503.01	45238.8	44424.3	44424.3	44424.3	44424.3		503	103816	103494	103494	103494	103494
502.96	44843.1	44290.7	44290.7	44290.7	44290.7		502.95	104083	103457	103457	103457	103457
502.91	44491	44162	44162	44162	44162		502.9	103696	103425	103425	103425	103425
502.86	45582.1	44114.2	44114.2	44114.2	44114.2		502.85	103432	103388	103388	103388	103388
502.81	44501.7	44049	44049	44049	44049		502.8	102932	103352	103352	103352	103352
502.76	43480.6	43937.3	43937.3	43937.3	43937.3		502.75	103434	103320	103320	103320	103320
502.71	43682.8	43706.5	43706.5	43706.5	43706.5		502.7	103108	103298	103298	103298	103298
502.66	42944.9	43503.9	43503.9	43503.9	43503.9		502.65	103824	103260	103260	103260	103260
502.61	42717.6	43318.7	43318.7	43318.7	43318.7		502.6	103585	103202	103202	103202	103202
502.56	43358.4	43119.1	43119.1	43119.1	43119.1		502.55	103629	103137	103137	103137	103137
502.51	42439.2	42913.7	42913.7	42913.7	42913.7		502.5	103238	103081	103081	103081	103081
502.46	42152.3	42712.5	42712.5	42712.5	42712.5		502.45	102740	102998	102998	102998	102998
502.41	41975.2	42519.9	42519.9	42519.9	42519.9		502.4	103155	102916	102916	102916	102916
502.36	43253.4	42361.8	42361.8	42361.8	42361.8		502.35	102849	102840	102840	102840	102840
502.31	42809.9	42113.8	42113.8	42113.8	42113.8		502.3	102628	102784	102784	102784	102784
502.26	41703.5	41889.5	41889.5	41889.5	41889.5		502.25	102328	102727	102727	102727	102727
502.21	41527.9	41693.6	41693.6	41693.6	41693.6		502.2	102714	102658	102658	102658	102658
502.16	41517.4	41477.7	41477.7	41477.7	41477.7		502.15	102826	102589	102589	102589	102589
502.11	41206.7	41294.6	41294.6	41294.6	41294.6		502.1	102235	102511	102511	102511	102511
502.06	41054.6	41127.9	41127.9	41127.9	41127.9		502.05	102187	102456	102456	102456	102456
502.01	40706.9	40894.1	40894.1	40894.1	40894.1		502	102255	102349	102349	102349	102349
501.96	41012.8	40719.7	40719.7	40719.7	40719.7		501.95	102087	102299	102299	102299	102299
501.91	40799	40564.2	40564.2	40564.2	40564.2		501.9	102355	102256	102256	102256	102256
501.86	41169.8	40412.3	40412.3	40412.3	40412.3		501.85	102103	102161	102161	102161	102161
501.81	40374.4	40207.2	40207.2	40207.2	40207.2		501.8	102249	102099	102099	102099	102099
501.76	39791.2	39994	39994	39994	39994		501.75	101737	102036	102036	102036	102036
501.71	39367.5	39813.1	39813.1	39813.1	39813.1		501.7	101986	101967	101967	101967	101967
501.66	39149.8	39663.9	39663.9	39663.9	39663.9		501.65	101669	101902	101902	101902	101902
501.61	39097.9	39471.7	39471.7	39471.7	39471.7		501.6	102180	101817	101817	101817	101817
501.56	39217.7	39334.9	39334.9	39334.9	39334.9		501.55	102424	101810	101810	101810	101810
501.51	38449.8	39171	39171	39171	39171		501.5	101376	101805	101805	101805	101805
501.46	38776.2	39036.4	39036.4	39036.4	39036.4		501.45	102190	101768	101768	101768	101768
501.41	38887.2	38881.9	38881.9	38881.9	38881.9		501.4	101851	101727	101727	101727	101727
501.36	38785.5	38698.9	38698.9	38698.9	38698.9		501.35	101157	101676	101676	101676	101676
501.31	38946	38483.6	38483.6	38483.6	38483.6		501.3	101552	101633	101633	101633	101633
501.26	38332.8	38348	38348	38348	38348		501.25	101288	101566	101566	101566	101566
501.21	37904.1	38220.4	38220.4	38220.4	38220.4		501.2	100897	101526	101526	101526	101526
501.16	38395.4	38103.5	38103.5	38103.5	38103.5		501.15	101352	101483	101483	101483	101483
501.11	37479.5	37946	37946	37946	37946		501.1	101037	101456	101456	101456	101456
501.06	38335.5	37770.8	37770.8	37770.8	37770.8		501.05	102078	101367	101367	101367	101367
501.01	37611.8	37614.5	37614.5	37614.5	37614.5		501	102077	101282	101282	101282	101282
500.96	37880.2	37525.3	37525.3	37525.3	37525.3		500.95	101475	101257	101257	101257	101257
500.91	37768.2	37437.7	37437.7	37437.7	37437.7		500.9	101232	101164	101164	101164	101164
500.86	36956.4	37297.3	37297.3	37297.3	37297.3		500.85	101283	101105	101105	101105	101105
500.81	36649.2	37135.3	37135.3	37135.3	37135.3		500.8	101197	101068	101068	101068	101068
500.76	37525.9	36968.2	36968.2	36968.2	36968.2		500.75	100857	101030	101030	101030	101030
500.71	37111.8	36833.4	36833.4	36833.4	36833.4		500.7	100883	100994	100994	100994	100994
500.66	36913.2	36733.4	36733.4	36733.4	36733.4		500.65	101096	100966	100966	100966	100966
500.61	35842.2	36570.2	36570.2	36570.2	36570.2		500.6	101101	100912	100912	100912	100912
500.56	35417.4	36440.2	36440.2	36440.2	36440.2		500.55	100312	100869	100869	100869	100869
500.51	35936.6	36266.9	36266.9	36266.9	36266.9		500.5	100639	100782	100782	100782	100782
500.46	36575.7	36152.4	36152.4	36152.4	36152.4		500.45	100836	100678	100678	100678	100678
500.41	36936.8	35986.1	35986.1	35986.1	35986.1		500.4	100238	100582	100582	100582	100582
500.36	35939.2	35847.9	35847.9	35847.9	35847.9		500.35	100618	100499	100499	100499	100499
500.31	35383.5	35773.1	35773.1	35773.1	35773.1		500.3	100376	100393	100393	100393	100393
500.26	35437.9	35653	35653	35653	35653		500.25	100764	100331	100331	100331	100331
500.21	35501.1	35485.3	35485.3	35485.3	35485.3		500.2	100523	100293	100293	100293	100293
500.16	35803.9	35346.8	35346.8	35346.8	35346.8		500.15	100314	100233	100233	100233	100233
500.11	34967.5	35210.4	35210.4	35210.4	35210.4		500.1	100206	100151	100151	100151	100151
500.06	34750.4	35134.8	35134.8	35134.8	35134.8		500.05	100148	100094	100094	100094	100094
500.01	34695.3	35085.8	35085.8	35085.8	35085.8		500	100248	100069	100069	100069	100069
499.96	35207	34979.2	34979.2	34979.2	34979.2		499.95	99884.4	100026	100026	100026	100026
499.91	34389.4	34851.2	34851.2	34851.2	34851.2		499.9	99457.6	99976.4	99976.4	99976.4	99976.4
499.86	34865.9	34733.5	34733.5	34733.5	34733.5		499.85	99501.7	99956.3	99956.3	99956.3	99956.3
499.81	35384.4	34654.3	34654.3	34654.3	34654.3		499.8	99060.7	99941	99941	99941	99941
499.76	34127.4	34589.1	34589.1	34589.1	34589.1		499.75	99885.3	99894.6	99894.6	99894.6	99894.6
499.71	34005.6	34512.7	34512.7	34512.7	34512.7		499.7	100063	99828.3	99828.3	99828.3	99828.3
499.66	34201.4	34403.1	34403.1	34403.1	34403.1		499.65	99617.4	99747	99747	99747	99747
499.61	34050.7	34258.9	34258.9	34258.9	34258.9		499.6	99369.9	99703.4	99703.4	99703.4	99703.4
499.56	34252.9	34167.9	34167.9	34167.9	34167.9		499.55	99903.6	99659.4	99659.4	99659.4	99659.4
499.51	34389.8	34100.1	34100.1	34100.1	34100.1		499.5	99786.4	99619.4	99619.4	99619.4	99619.4
499.46	33698.1	34066	34066	34066	34066		499.45	99735.6	99577.7	99577.7	99577.7	99577.7
499.41	33887.2	33983.6	33983.6	33983.6	33983.6		499.4	99802.9	99557	99557	99557	99557
499.36	34465	33951.2	33951.2	33951.2	33951.2		499.35	99816.6	99551.1	99551.1	99551.1	99551.1
499.31	34276.8	33885.4	33885.4	33885.4	33885.4		499.3	100296	99541.5	99541.5	99541.5	99541.5
499.26	34013.9	33773.5	33773.5	33773.5	33773.5		499.25	99400.6	99539.7	99539.7	99539.7	99539.7
499.21	33833.7	33742.3	33742.3	33742.3	33742.3		499.2	99372.5	99515.7	99515.7	99515.7	99515.7
499.16	33199.1	33718	33718	33718	33718		499.15	98816.5	99482.6	99482.6	99482.6	99482.6
499.11	32776.3	33642.2	33642.2	33642.2	33642.2		499.1	99398.7	99461.1	99461.1	99461.1	99461.1
499.06	33055.8	33590.9	33590.9	33590.9	33590.9		499.05	99281.3	99444	99444	99444	99444
499.01	33326.1	33511.9	33511.9	33511.9	33511.9		499	99308.7	99384.8	99384.8	99384.8	99384.8
498.96	33979.5	33441.4	33441.4	33441.4	33441.4		498.95	99371.5	99355.4	99355.4	99355.4	99355.4
498.91	33476.7	33386.1	33386.1	33386.1	33386.1		498.9	99450	99341.1	99341.1	99341.1	99341.1
498.86	33709.5	33325.1	33325.1	33325.1	33325.1		498.85	99333.3	99295	99295	99295	99295
498.81	33484.3	33252.6	33252.6	33252.6	33252.6		498.8	99300.4	99232.3	99232.3	99232.3	99232.3
498.76	33034.1	33163.1	33163.1	33163.1	33163.1		498.75	99133.8	99158	99158	99158	99158
498.71	33472.3	33097.6	33097.6	33097.6	33097.6		498.7	99434.7	99140.5	99140.5	99140.5	99140.5
498.66	33495.1	33029	33029	33029	33029		498.65	99314.7	99113.5	99113.5	99113.5	99113.5
498.61	32610	32976.1	32976.1	32976.1	32976.1		498.6	99055.1	99112.6	99112.6	99112.6	99112.6
498.56	32973.6	32971.8	32971.8	32971.8	32971.8		498.55	99009.9	99098.4	99098.4	99098.4	99098.4
498.51	32593	32909.7	32909.7	32909.7	32909.7		498.5	98661.2	99082.7	99082.7	99082.7	99082.7
498.46	32909	32881.8	32881.8	32881.8	32881.8		498.45	99170.1	99068.9	99068.9	99068.9	99068.9
498.41	32536.3	32836.8	32836.8	32836.8	32836.8		498.4	99434.7	99057.8	99057.8	99057.8	99057.8
498.36	32606.4	32780.4	32780.4	32780.4	32780.4		498.35	98834.5	99041	99041	99041	99041
498.31	32943.2	32731.9	32731.9	32731.9	32731.9		498.3	98500.5	99024	99024	99024	99024
498.26	32396.2	32692.9	32692.9	32692.9	32692.9		498.25	98735.5	99008.3	99008.3	99008.3	99008.3
498.21	32639.5	32667.2	32667.2	32667.2	32667.2		498.2	99032.9	99000.9	99000.9	99000.9	99000.9
498.16	32393.9	32633.9	32633.9	32633.9	32633.9		498.15	98805	98996.2	98996.2	98996.2	98996.2
498.11	32088.2	32607	32607	32607	32607		498.1	99854.3	98995.3	98995.3	98995.3	98995.3
498.06	32709.6	32580.3	32580.3	32580.3	32580.3		498.05	99217.6	98994.4	98994.4	98994.4	98994.4
498.01	32276.6	32549.9	32549.9	32549.9	32549.9		498	98797.7	98993.4	98993.4	98993.4	98993.4
497.96	33062	32547.9	32547.9	32547.9	32547.9		497.95	98797	98992.4	98992.4	98992.4	98992.4
497.91	33157.5	32545.8	32545.8	32545.8	32545.8		497.9	99613.2	98991.3	98991.3	98991.3	98991.3
497.86	32259.3	32543.6	32543.6	32543.6	32543.6		497.85	99129.9	98990.2	98990.2	98990.2	98990.2
497.81	32572.2	32541.4	32541.4	32541.4	32541.4		497.8	98901.4	98989	98989	98989	98989
497.76	32373.3	32539.3	32539.3	32539.3	32539.3		497.75	98324.7	98987.9	98987.9	98987.9	98987.9
497.71	32429.1	32537.1	32537.2	32537.1	32537.2		497.7	98766.8	98986.5	98986.5	98986.5	98986.5
497.66	32543.8	32535	32535	32535	32535		497.65	98964.3	98985	98985	98985	98985
497.61	32810.7	32532.8	32532.9	32532.8	32532.9		497.6	99894.5	98983.4	98983.4	98983.4	98983.4
497.56	32082.7	32530.6	32530.7	32530.6	32530.7		497.55	99034	98981.7	98981.7	98981.7	98981.7
497.51	32164.6	32528.3	32528.4	32528.3	32528.4		497.5	99024.5	98979.9	98980	98979.9	98980
497.46	32893.3	32525.9	32526	32525.9	32526		497.45	99507.7	98978.1	98978.2	98978.1	98978.2
497.41	33447.9	32523.3	32523.6	32523.3	32523.6		497.4	99432.4	98976.3	98976.3	98976.3	98976.3
497.36	32621.6	32520.8	32521.1	32520.8	32521.1		497.35	99208.6	98974.2	98974.3	98974.2	98974.3
497.31	32079.6	32518.1	32518.7	32518.1	32518.7		497.3	99265.7	98971.9	98972.1	98971.9	98972.1
497.26	32555.4	32515.1	32516.1	32515.1	32516.1		497.25	100085	98969.6	98969.8	98969.6	98969.8
497.21	32563.7	32511.9	32513.5	32511.9	32513.5		497.2	99942.2	98967	98967.4	98967	98967.4
497.16	32408.3	32508.5	32510.9	32508.5	32510.9		497.15	99737	98964.2	98964.8	98964.2	98964.8
497.11	32599.3	32504.8	32508.7	32504.8	32508.7		497.1	99526.3	98961	98962	98961	98962
497.06	33042.8	32500.9	32506.9	32500.9	32506.9		497.05	100060	98957.6	98959.1	98957.6	98959.1
497.01	33212.4	32496.7	32506.1	32496.7	32506.1		497	99767.2	98953.9	98956.2	98953.9	98956.2
496.96	32910.6	32492.2	32506.6	32492.2	32506.6		496.95	99267.4	98950	98953.4	98950	98953.4
496.91	33430.4	32487.1	32509	32487.1	32509		496.9	100590	98945.7	98950.9	98945.7	98950.9
496.86	33766.4	32481.7	32514.7	32481.7	32514.7		496.85	100587	98941.1	98948.8	98941.1	98948.8
496.81	34522.7	32475.8	32525	32475.8	32525		496.8	100333	98936.1	98947.6	98936.1	98947.6
496.76	34270.9	32469.1	32542.1	32469.1	32542.1		496.75	100356	98930.7	98947.5	98930.7	98947.5
496.71	34087.6	32461.6	32568.7	32461.6	32568.7		496.7	100878	98924.6	98949.2	98924.6	98949.2
496.66	34295.7	32453.1	32608.9	32453.1	32608.9		496.65	101415	98918	98953.6	98918	98953.6
496.61	34263.8	32443.4	32668.3	32443.4	32668.3		496.6	101321	98910.7	98961.8	98910.7	98961.8
496.56	34704.3	32432.3	32754	32432.3	32754		496.55	101678	98902.7	98975.4	98902.7	98975.4
496.51	34966	32419.5	32875.9	32419.5	32875.9		496.5	101382	98894	98996.8	98894	98996.8
496.46	35870.7	32404.9	33046.6	32404.9	33046.6		496.45	101683	98884.4	99028.6	98884.4	99028.6
496.41	36298.1	32388.1	33282.7	32388.1	33282.7		496.4	102408	98873.7	99074.4	98873.7	99074.4
496.36	37012.4	32368.7	33605.2	32368.7	33605.2		496.35	101888	98861.9	99139.2	98861.9	99139.2
496.31	38362.1	32346.4	34040.6	32346.4	34040.6		496.3	103867	98849.1	99229.1	98849.1	99229.1
496.26	39140.7	32320.4	34621.9	32320.4	34621.9		496.25	104053	98834.9	99351.8	98834.9	99351.8
496.21	40588.8	32290	35389.7	32290	35389.7		496.2	104905	98819.3	99517.1	98819.3	99517.1
496.16	41872.5	32254.6	36392.9	32254.6	36392.9		496.15	105610	98802.1	99736.7	98802.1	99736.7
496.11	43586.4	32212.9	37689.8	32212.9	37689.8		496.1	105570	98782.9	100025	98782.9	100025
496.06	45757.4	32164.1	39349.1	32164.1	39349.1		496.05	105908	98761.8	100400	98761.8	100400
496.01	48430	32106.9	41449.7	32106.9	41449.7		496	107239	98738.5	100883	98738.5	100883
495.96	50751.2	32040.1	44080.7	32040.1	44080.7		495.95	108872	98712.8	101497	98712.8	101497
495.91	53684	31962.3	47340.4	31962.3	47340.4		495.9	108687	98683.9	102271	98683.9	102271
495.86	57687.5	31871.9	51333.8	31871.9	51333.8		495.85	109612	98651.7	103237	98651.7	103237
495.81	63097.4	31767.2	56170.2	31767.2	56170.2		495.8	111925	98615.7	104430	98615.7	104430
495.76	69770.3	31646.6	61957.8	31646.6	61957.8		495.75	112042	98575.4	105889	98575.4	105889
495.71	75806.3	31508.4	68798	31508.4	68798		495.7	114499	98530.4	107655	98530.4	107655
495.66	84878.4	31351.1	76777.1	31351.1	76777.1		495.65	116971	98479.8	109770	98479.8	109770
495.61	92190.5	31173.3	85956.1	31173.3	85956.1		495.6	117866	98423.3	112276	98423.3	112276
495.56	102665	30973.4	96360	30973.4	96360		495.55	120148	98360.1	115211	98360.1	115211
495.51	112332	30750.7	107965	30750.7	107965		495.5	122925	98289.6	118609	98289.6	118609
495.46	124363	30504.8	120689	30504.8	120689		495.45	127268	98211.1	122495	98211.1	122495
495.41	138844	30235.2	134373	30235.2	134373		495.4	130604	98123.9	126880	98123.9	126880
495.36	152553	29942.1	148782	29942.1	148782		495.35	134425	98027.8	131759	98027.8	131759
495.31	165941	29625.8	163595	29625.8	163595		495.3	138352	97922.1	137107	97922.1	137107
495.26	181802	29287.3	178409	29287.3	178409		495.25	144711	97806.7	142871	97806.7	142871
495.21	193510	28928.3	192751	28928.3	192751		495.2	150695	97681.7	148972	97681.7	148972
495.16	207748	28550.7	206099	28550.7	206099		495.15	156479	97547.1	155301	97547.1	155301
495.11	219850	28156.8	217909	28156.8	217909		495.1	161973	97403.2	161716	97403.2	161716
495.06	228236	27749.2	227655	27749.2	227655		495.05	167678	97250.5	168050	97250.5	168050
495.01	233426	27330.4	234869	27330.4	234869		495	173985	97089.3	174110	97089.3	174110
494.96	239150	26903.4	239181	26903.4	239181		494.95	181578	96920.6	179691	96920.6	179691
494.91	240356	26471.1	240356	26471.1	240356		494.9	185354	96745	184583	96745	184583
494.86	238979	26036.8	238315	26036.8	238315		494.85	189056	96564	188589	96564	188589
494.81	234346	25603.9	233142	25603.9	233142		494.8	192251	96378.3	191533	96378.3	191533
494.76	226668	25175.7	225082	25175.7	225082		494.75	193289	96189.3	193280	96189.3	193280
494.71	216154	24755.2	214507	24755.2	214507		494.7	193745	95998	193745	95998	193745
494.66	203144	24345.6	201894	24345.6	201894		494.65	191945	95806	192897	95806	192897
494.61	190593	23949.3	187772	23949.3	187772		494.6	190970	95614.6	190769	95614.6	190769
494.56	177630	23569.2	172691	23569.2	172691		494.55	188592	95425	187450	95425	187450
494.51	161453	23207.4	157176	23207.4	157176		494.5	182867	95238.6	183077	95238.6	183077
494.46	147592	22865.6	141706	22865.6	141706		494.45	178582	95056.8	177827	95056.8	177827
494.41	133154	22545.1	126683	22545.1	126683		494.4	172309	94880.6	171901	94880.6	171901
494.36	118475	22247	112431	22247	112431		494.35	166893	94711.4	165511	94711.4	165511
494.31	105475	21971.9	99186.6	21971.9	99186.6		494.3	160070	94550.1	158863	94550.1	158863
494.26	94822.2	21720.1	87106.6	21720.1	87106.6		494.25	153780	94397.3	152151	94397.3	152151
494.21	82987.5	21491.3	76274.1	21491.3	76274.1		494.2	148017	94253.7	145544	94253.7	145544
494.16	75453.8	21284.9	66710.8	21284.9	66710.8		494.15	142102	94119.8	139184	94119.8	139184
494.11	67422.6	21099.8	58389.5	21099.8	58389.5		494.1	136564	93995.6	133180	93995.6	133180
494.06	60714.6	20934.8	51246	20934.8	51246		494.05	129971	93881.2	127613	93881.2	127613
494.01	55559.4	20788.4	45191.4	20788.4	45191.4		494	125359	93776.5	122533	93776.5	122533
493.96	51952.5	20659.3	40121.2	20659.3	40121.2		493.95	121024	93681.6	117966	93681.6	117966
493.91	47343.7	20545.7	35923.8	20545.7	35923.8		493.9	117194	93595.9	113916	93595.9	113916
493.86	44941.4	20446.1	32486.7	20446.1	32486.7		493.85	113960	93519.1	110370	93519.1	110370
493.81	41196.9	20358.7	29701.5	20358.7	29701.5		493.8	111694	93450.6	107303	93450.6	107303
493.76	39268.8	20282	27467	20282	27467		493.75	108976	93389.7	104680	93389.7	104680
493.71	37379.6	20214.4	25691.3	20214.4	25691.3		493.7	107354	93335.8	102461	93335.8	102461
493.66	35661.3	20154.9	24293.2	20154.9	24293.2		493.65	105757	93288.1	100602	93288.1	100602
493.61	34535.4	20102.1	23201.7	20102.1	23201.7		493.6	104850	93246.2	99060.8	93246.2	99060.8
493.56	33174.6	20055	22356.6	20055	22356.6		493.55	103450	93209.3	97794.8	93209.3	97794.8
493.51	32142.1	20012.7	21707	20012.7	21707		493.5	102307	93176.9	96764.4	93176.9	96764.4
493.46	30588.4	19974.5	21211	19974.5	21211		493.45	100848	93148.2	95932.8	93148.2	95932.8
493.41	30489.3	19939.8	20834.4	19939.8	20834.4		493.4	99547.3	93123	95267.4	93123	95267.4
493.36	29966.8	19908.2	20549.9	19908.2	20549.9		493.35	99004	93100.5	94739.1	93100.5	94739.1
493.31	28792.5	19879.3	20335.6	19879.3	20335.6		493.3	98895.3	93080.5	94322.9	93080.5	94322.9
493.26	27996	19852.7	20174.4	19852.7	20174.4		493.25	98591	93062.6	93997.2	93062.6	93997.2
493.21	27126.2	19828.1	20053.1	19828.1	20053.1		493.2	97960.8	93046.5	93744.2	93046.5	93744.2
493.16	26779	19805.4	19961.3	19805.4	19961.3		493.15	97840.9	93031.9	93548.8	93031.9	93548.8
493.11	27091.6	19784.4	19891.5	19784.4	19891.5		493.1	97219.7	93018.7	93398.7	93018.7	93398.7
493.06	26456.2	19764.7	19837.6	19764.7	19837.6		493.05	96786.7	93006.7	93283.9	93006.7	93283.9
493.01	26543	19746.3	19795.6	19746.3	19795.6		493	96444.4	92995.8	93196.5	92995.8	93196.5
492.96	26014.4	19729.1	19762.1	19729.1	19762.1		492.95	95465.7	92985.8	93130	92985.8	93130
492.91	25370.1	19713	19734.9	19713	19734.9		492.9	96129.4	92976.7	93079.5	92976.7	93079.5
492.86	25017.3	19697.9	19712.3	19697.9	19712.3		492.85	95560.4	92968.3	93041	92968.3	93041
492.81	24661.6	19683.7	19693.1	19683.7	19693.1		492.8	95681.9	92960.5	93011.5	92960.5	93011.5
492.76	23858.3	19670.4	19676.5	19670.4	19676.5		492.75	95451.1	92953.2	92988.7	92953.2	92988.7
492.71	23757.2	19657.8	19661.7	19657.8	19661.7		492.7	94975.9	92946.4	92971	92946.4	92971
492.66	23358	19646.1	19648.5	19646.1	19648.5		492.65	95455.2	92940.2	92957.1	92940.2	92957.1
492.61	23991.9	19634.9	19636.4	19634.9	19636.4		492.6	95162.1	92934.4	92945.9	92934.4	92945.9
492.56	22935.2	19624.3	19625.2	19624.3	19625.2		492.55	95039.1	92929.1	92936.9	92929.1	92936.9
492.51	23236.8	19614.4	19615	19614.4	19615		492.5	94930.2	92924.2	92929.4	92924.2	92929.4
492.46	22753	19605.1	19605.4	19605.1	19605.4		492.45	94490.6	92919.6	92923.1	92919.6	92923.1
492.41	22457.4	19596.3	19596.6	19596.3	19596.6		492.4	94722.6	92915.3	92917.6	92915.3	92917.6
492.36	22187.7	19588.2	19588.3	19588.2	19588.3		492.35	94567.3	92911.2	92912.7	92911.2	92912.7
492.31	22600.1	19580.5	19580.6	19580.5	19580.6		492.3	94158.7	92907.4	92908.4	92907.4	92908.4
492.26	22186.5	19573.3	19573.4	19573.3	19573.4		492.25	93964.7	92903.7	92904.4	92903.7	92904.4
492.21	21417.1	19566.6	19566.6	19566.6	19566.6		492.2	93713.9	92900.2	92900.6	92900.2	92900.6
492.16	22042.8	19560.2	19560.3	19560.2	19560.3		492.15	93937.3	92897	92897.3	92897	92897.3
492.11	21737.6	19554.3	19554.3	19554.3	19554.3		492.1	93562.6	92893.9	92894.1	92893.9	92894.1
492.06	21123	19548.7	19548.7	19548.7	19548.7		492.05	93962.5	92891	92891.1	92891	92891.1
492.01	21066.2	19543.5	19543.5	19543.5	19543.5		492	93800.3	92888.2	92888.2	92888.2	92888.2
491.96	21842.5	19538.5	19538.6	19538.5	19538.6		491.95	93859	92885.5	92885.5	92885.5	92885.5
491.91	21140.9	19533.9	19533.9	19533.9	19533.9		491.9	93443.1	92882.9	92883	92882.9	92883
491.86	21398	19529.5	19529.5	19529.5	19529.5		491.85	93990.5	92880.5	92880.5	92880.5	92880.5
491.81	20418.3	19525.4	19525.4	19525.4	19525.4		491.8	94025.5	92878.2	92878.2	92878.2	92878.2
491.76	20773	19521.4	19521.4	19521.4	19521.4		491.75	94028.3	92876	92876	92876	92876
491.71	20800.5	19517.8	19517.8	19517.8	19517.8		491.7	93047.9	92873.9	92873.9	92873.9	92873.9
491.66	20348.9	19514.4	19514.4	19514.4	19514.4		491.65	93930.6	92871.9	92871.9	92871.9	92871.9
491.61	20239.3	19511.2	19511.2	19511.2	19511.2		491.6	93683.5	92869.9	92869.9	92869.9	92869.9
491.56	20681.5	19508.3	19508.3	19508.3	19508.3		491.55	94343.5	92868.1	92868.1	92868.1	92868.1
491.51	20692.8	19505.5	19505.5	19505.5	19505.5		491.5	93922.2	92866.2	92866.2	92866.2	92866.2
491.46	20521.9	19502.8	19502.8	19502.8	19502.8		491.45	93470.1	92864.5	92864.5	92864.5	92864.5
491.41	20771.1	19500.3	19500.3	19500.3	19500.3		491.4	93487.1	92862.8	92862.8	92862.8	92862.8
491.36	20392.8	19498	19498	19498	19498		491.35	93414.8	92861.1	92861.1	92861.1	92861.1
491.31	20145.9	19495.8	19495.8	19495.8	19495.8		491.3	93576.9	92859.6	92859.6	92859.6	92859.6
491.26	20122.8	19493.8	19493.8	19493.8	19493.8		491.25	93379.1	92858.1	92858.1	92858.1	92858.1
491.21	20023.5	19491.8	19491.8	19491.8	19491.8		491.2	93374	92856.8	92856.8	92856.8	92856.8
491.16	19808.2	19490	19490	19490	19490		491.15	93245.8	92855.6	92855.6	92855.6	92855.6
491.11	20124.3	19488.3	19488.3	19488.3	19488.3		491.1	92922.6	92854.4	92854.4	92854.4	92854.4
491.06	20242.4	19486.7	19486.7	19486.7	19486.7		491.05	93187.9	92853.4	92853.4	92853.4	92853.4
491.01	19999.7	19485.2	19485.2	19485.2	19485.2		491	93258.4	92852.5	92852.5	92852.5	92852.5
490.96	20038.4	19483.8	19483.8	19483.8	19483.8		490.95	93438.3	92851.7	92851.7	92851.7	92851.7
490.91	19731.9	19482.5	19482.5	19482.5	19482.5		490.9	93112.3	92851.1	92851.1	92851.1	92851.1
490.86	19928.6	19481.4	19481.4	19481.4	19481.4		490.85	92927.2	92850.6	92850.6	92850.6	92850.6
490.81	20279	19480.5	19480.5	19480.5	19480.5		490.8	93124.6	92850.2	92850.2	92850.2	92850.2
490.76	19815.3	19479.7	19479.7	19479.7	19479.7		490.75	92617.7	92849.9	92849.9	92849.9	92849.9
490.71	19833.7	19478.9	19478.9	19478.9	19478.9		490.7	93035.9	92849.6	92849.6	92849.6	92849.6
490.66	19649.7	19478.2	19478.2	19478.2	19478.2		490.65	92238.1	92849.4	92849.4	92849.4	92849.4
490.61	19403.2	19477.6	19477.6	19477.6	19477.6		490.6	92785.4	92849.2	92849.2	92849.2	92849.2
490.56	19543.4	19477.1	19477.1	19477.1	19477.1		490.55	93290.2	92849	92849	92849	92849
490.51	19614.1	19476.6	19476.6	19476.6	19476.6		490.5	92692.4	92848.9	92848.9	92848.9	92848.9
490.46	19613.2	19476.1	19476.1	19476.1	19476.1		490.45	93027.6	92848.8	92848.8	92848.8	92848.8
490.41	19232.8	19475.7	19475.7	19475.7	19475.7		490.4	91941.7	92848.7	92848.7	92848.7	92848.7
490.36	19250.9	19475.4	19475.4	19475.4	19475.4		490.35	92894.8	92848.6	92848.6	92848.6	92848.6
490.31	19236.2	19475.1	19475.1	19475.1	19475.1		490.3	92589.7	92848.4	92848.4	92848.4	92848.4
490.26	19980.9	19474.9	19474.9	19474.9	19474.9		490.25	92931.2	92848.2	92848.2	92848.2	92848.2
490.21	19134.2	19474.7	19474.7	19474.7	19474.7		490.2	93286.2	92848	92848	92848	92848
490.16	19637.6	19474.7	19474.7	19474.7	19474.7		490.15	93035.3	92847.8	92847.8	92847.8	92847.8
490.11	19374.5	19474.6	19474.6	19474.6	19474.6		490.1	92691.5	92847.6	92847.6	92847.6	92847.6
490.06	19696.8	19474.6	19474.6	19474.6	19474.6		490.05	92924.9	92847.4	92847.4	92847.4	92847.4
490.01	19613.6	19474.5	19474.5	19474.5	19474.5		490	92794.9	92847.1	92847.1	92847.1	92847.1
489.96	19511.8	19474.3	19474.3	19474.3	19474.3		489.95	92842.1	92846.8	92846.8	92846.8	92846.8
489.91	19538.2	19474.1	19474.1	19474.1	19474.1		489.9	93040	92846.5	92846.5	92846.5	92846.5
489.86	19357.1	19473.9	19473.9	19473.9	19473.9		489.85	93303.5	92846.2	92846.2	92846.2	92846.2
489.81	19620.9	19473.6	19473.6	19473.6	19473.6		489.8	93742	92845.8	92845.8	92845.8	92845.8
489.76	19749.6	19473.3	19473.3	19473.3	19473.3		489.75	93055	92845.4	92845.4	92845.4	92845.4
489.71	19027.6	19473	19473	19473	19473		489.7	93373.7	92845	92845	92845	92845
489.66	19481.3	19472.7	19472.7	19472.7	19472.7		489.65	92703.9	92844.5	92844.5	92844.5	92844.5
489.61	19872.2	19472.4	19472.4	19472.4	19472.4		489.6	93521.5	92844	92843.9	92843.9	92844
489.56	19012.1	19472.1	19472.1	19472.1	19472.1		489.55	93223	92843.4	92843.4	92843.4	92843.4
489.51	19409.6	19471.7	19471.7	19471.7	19471.7		489.5	93285	92842.9	92842.9	92842.9	92842.9
489.46	19842.7	19471.3	19471.3	19471.3	19471.3		489.45	92883.7	92842.3	92842.3	92842.3	92842.3
489.41	20004.8	19470.9	19470.9	19470.9	19470.9		489.4	93659.5	92841.7	92841.6	92841.6	92841.7
489.36	20279	19470.4	19470.4	19470.4	19470.4		489.35	94071.9	92841	92840.9	92840.9	92841
489.31	19721.5	19469.9	19469.9	19469.9	19469.9		489.3	93430.6	92840.3	92840.2	92840.2	92840.3
489.26	19283.6	19469.4	19469.3	19469.3	19469.4		489.25	94205.1	92839.6	92839.4	92839.4	92839.6
489.21	20264.2	19468.8	19468.7	19468.7	19468.8		489.2	93903	92838.9	92838.6	92838.6	92838.9
489.16	20284	19468.2	19468	19468	19468.2		489.15	93323.5	92838.1	92837.7	92837.7	92838.1
489.11	19820.9	19467.6	19467.3	19467.3	19467.6		489.1	93420	92837.4	92836.7	92836.7	92837.4
489.06	20379.6	19466.9	19466.4	19466.4	19466.9		489.05	93454.8	92836.7	92835.6	92835.6	92836.7
489.01	20156.9	19466.3	19465.5	19465.5	19466.3		489	94185.9	92836.1	92834.5	92834.5	92836.1
488.96	20869	19465.8	19464.5	19464.5	19465.8		488.95	94188.7	92835.6	92833.3	92833.3	92835.6
488.91	20831.4	19465.4	19463.4	19463.4	19465.4		488.9	93847.3	92835.3	92832	92832	92835.3
488.86	20953.2	19465.3	19462.2	19462.2	19465.3		488.85	94144.6	92835.4	92830.6	92830.6	92835.4
488.81	21259.6	19465.6	19460.9	19460.9	19465.6		488.8	94727.2	92836	92829.1	92829.1	92836
488.76	21660.4	19466.8	19459.4	19459.4	19466.8		488.75	94720.4	92837.3	92827.5	92827.5	92837.3
488.71	20849.3	19469.1	19457.8	19457.8	19469.1		488.7	95020.4	92839.7	92825.8	92825.8	92839.7
488.66	21392.2	19473.1	19456.1	19456.1	19473.1		488.65	95156.2	92843.6	92824	92824	92843.6
488.61	21987.3	19479.7	19454.1	19454.1	19479.7		488.6	94660.1	92849.5	92822	92822	92849.5
488.56	22218.6	19490.1	19452	19452	19490.1		488.55	95291.6	92858.1	92819.9	92819.9	92858.1
488.51	22389	19505.9	19449.6	19449.6	19505.9		488.5	95386.2	92870.6	92817.6	92817.6	92870.6
488.46	22603	19529.6	19447	19447	19529.6		488.45	95567	92888.1	92815.1	92815.1	92888.1
488.41	22918.8	19564.2	19444.2	19444.2	19564.2		488.4	96337.2	92912.2	92812.3	92812.3	92912.2
488.36	23544.5	19614.1	19440.9	19440.9	19614.1		488.35	96175.1	92945.2	92809.3	92809.3	92945.2
488.31	24086	19685.3	19437.4	19437.4	19685.3		488.3	95831	92989.9	92806.1	92806.1	92989.9
488.26	24806.7	19785.5	19433.4	19433.4	19785.5		488.25	96837.5	93049.7	92802.5	92802.5	93049.7
488.21	24296.8	19925	19428.9	19428.9	19925		488.2	97652.4	93128.9	92798.7	92798.7	93128.9
488.16	25593.8	20117.3	19423.9	19423.9	20117.3		488.15	96992.3	93233.1	92794.5	92794.5	93233.1
488.11	26390.8	20379.8	19418.2	19418.2	20379.8		488.1	97949	93369	92789.8	92789.8	93369
488.06	27019.6	20734.5	19411.8	19411.8	20734.5		488.05	97699.5	93544.9	92784.8	92784.8	93544.9
488.01	28145.3	21209.6	19404.5	19404.5	21209.6		488	99153.7	93770.9	92779.3	92779.3	93770.9
487.96	29573.2	21840.1	19396.2	19396.2	21840.1		487.95	100404	94059	92773.2	92773.2	94059
487.91	30952.4	22669.1	19386.7	19386.7	22669.1		487.9	100917	94423.8	92766.6	92766.6	94423.8
487.86	32314.3	23749.2	19375.9	19375.9	23749.2		487.85	100314	94882.4	92759.3	92759.3	94882.4
487.81	33622	25143.6	19363.4	19363.4	25143.6		487.8	102096	95454.7	92751.4	92751.4	95454.7
487.76	36865	26927.2	19349.1	19349.1	26927.2		487.75	103063	96163.9	92742.7	92742.7	96163.9
487.71	38784.7	29187.4	19332.7	19332.7	29187.4		487.7	103864	97036.4	92733.1	92733.1	97036.4
487.66	41577.6	32024.6	19313.6	19313.6	32024.6		487.65	105554	98101.9	92722.5	92722.5	98101.9
487.61	45783.5	35552	19291.5	19291.5	35552		487.6	106139	99393.9	92710.9	92710.9	99393.9
487.56	50018	39894.6	19265.9	19265.9	39894.6		487.55	108084	100949	92698	92698	100949
487.51	53936.6	45187.3	19236.4	19236.4	45187.3		487.5	108861	102806	92683.8	92683.8	102806
487.46	58695.9	51571.1	19202.2	19202.2	51571.1		487.45	110764	105007	92668	92668	105007
487.41	65921.7	59188.6	19163	19163	59188.6		487.4	112225	107595	92650.4	92650.4	107595
487.36	73975.6	68177	19118	19118	68177		487.35	113254	110614	92630.9	92630.9	110614
487.31	82387.1	78659	19066.6	19066.6	78659		487.3	116372	114104	92609.1	92609.1	114104
487.26	92983.1	90732.5	19008.3	19008.3	90732.5		487.25	119703	118104	92584.9	92584.9	118104
487.21	106099	104457	18942.4	18942.4	104457		487.2	123306	122647	92557.9	92557.9	122647
487.16	122312	119842	18868.5	18868.5	119842		487.15	125736	127757	92527.7	92527.7	127757
487.11	135437	136828	18786.2	18786.2	136828		487.1	129229	133446	92494.2	92494.2	133446
487.06	152665	155275	18695.2	18695.2	155275		487.05	133120	139711	92457	92457	139711
487.01	171956	174950	18595.5	18595.5	174950		487	139998	146532	92415.8	92415.8	146532
486.96	190881	195517	18487	18487	195517		486.95	145742	153864	92370.5	92370.5	153864
486.91	210670	216534	18369.8	18369.8	216534		486.9	151845	161642	92320.9	92320.9	161642
486.86	233820	237462	18244.4	18244.4	237462		486.85	159180	169770	92266.8	92266.8	169770
486.81	254115	257676	18111.1	18111.1	257676		486.8	166593	178126	92208.2	92208.2	178126
486.76	271633	276494	17970.6	17970.6	276494		486.75	176037	186562	92144.9	92144.9	186562
486.71	290386	293212	17823.7	17823.7	293212		486.7	185764	194903	92077.2	92077.2	194903
486.66	307744	307152	17671.2	17671.2	307152		486.65	192454	202955	92005.3	92005.3	202955
486.61	313835	317709	17514.3	17514.3	317709		486.6	202307	210510	91929.4	91929.4	210510
486.56	322773	324402	17354.1	17354.1	324402		486.55	210614	217354	91849.8	91849.8	217354
486.51	328510	326911	17191.6	17191.6	326911		486.5	216940	223279	91766.8	91766.8	223279
486.46	327223	325112	17028.2	17028.2	325112		486.45	222843	228094	91681	91681	228094
486.41	320136	319083	16865	16865	319083		486.4	229422	231633	91592.9	91592.9	231633
486.36	313226	309100	16703.3	16703.3	309100		486.35	232173	233773	91503.1	91503.1	233773
486.31	300366	295612	16544.1	16544.1	295612		486.3	234434	234434	91412.1	91412.1	234434
486.26	284869	279201	16388.7	16388.7	279201		486.25	232906	233591	91320.5	91320.5	233591
486.21	267798	260533	16238.2	16238.2	260533		486.2	230719	231269	91229	91229	231269
486.16	245714	240313	16093.5	16093.5	240313		486.15	228636	227551	91138.3	91138.3	227551
486.11	222975	219232	15955.4	15955.4	219232		486.1	221868	222561	91048.9	91048.9	222561
486.06	202811	197933	15824.9	15824.9	197933		486.05	215732	216466	90961.5	90961.5	216466
486.01	181551	176980	15702.4	15702.4	176980		486	208482	209458	90876.6	90876.6	209458
485.96	160314	156839	15588.2	15588.2	156839		485.95	198946	201745	90794.8	90794.8	201745
485.91	142651	137872	15482.7	15482.7	137872		485.9	190203	193542	90716.5	90716.5	193542
485.86	125589	120336	15386.1	15386.1	120336		485.85	181041	185059	90642.1	90642.1	185059
485.81	109393	104393	15298.2	15298.2	104393		485.8	172914	176490	90572	90572	176490
485.76	95780.8	90118.7	15218.9	15218.9	90118.7		485.75	162478	168009	90506.5	90506.5	168009
485.71	84402.7	77519.3	15147.9	15147.9	77519.3		485.7	154686	159766	90445.7	90445.7	159766
485.66	74894	66544.8	15084.8	15084.8	66544.8		485.65	146706	151883	90389.7	90389.7	151883
485.61	65415.1	57104.2	15029.1	15029.1	57104.2		485.6	138754	144454	90338.4	90338.4	144454
485.56	58345.6	49078.4	14980.1	14980.1	49078.4		485.55	133772	137546	90291.8	90291.8	137546
485.51	53041.6	42331.6	14937.3	14937.3	42331.6		485.5	127215	131202	90249.7	90249.7	131202
485.46	48257.3	36720.6	14899.9	14899.9	36720.6		485.45	122307	125441	90212	90212	125441
485.41	44111	32102.4	14867.5	14867.5	32102.4		485.4	117931	120268	90178.4	90178.4	120268
485.36	40676.1	28338.9	14839.2	14839.2	28338.9		485.35	112402	115668	90148.6	90148.6	115668
485.31	37077.2	25301.7	14814.7	14814.7	25301.7		485.3	109978	111617	90122.3	90122.3	111617
485.26	33981.3	22873.5	14793.3	14793.3	22873.5		485.25	107715	108082	90099.2	90099.2	108082
485.21	32491.9	20949.9	14774.7	14774.7	20949.9		485.2	105806	105024	90079	90079	105024
485.16	31306.5	19439.7	14758.3	14758.3	19439.7		485.15	103504	102400	90061.3	90061.3	102400
485.11	29054.6	18264.4	14743.9	14743.9	18264.4		485.1	102224	100168	90045.8	90045.8	100168
485.06	27739.4	17357.4	14731.2	14731.2	17357.4		485.05	100467	98283.1	90032.3	90032.3	98283.1
485.01	26771.9	16663.4	14719.9	14719.9	16663.4		485	99665.5	96703.4	90020.4	90020.4	96703.4
484.96	25625.2	16136.7	14709.8	14709.8	16136.7		484.95	98097.1	95389.4	90010	90010	95389.4
484.91	24848.1	15739.9	14700.7	14700.7	15739.9		484.9	97103.4	94304.1	90000.9	90000.9	94304.1
484.86	24188.1	15443.4	14692.5	14692.5	15443.4		484.85	96659.2	93414.1	89992.9	89992.9	93414.1
484.81	23228.2	15223.4	14685.2	14685.2	15223.4		484.8	95686.3	92689.1	89985.8	89985.8	92689.1
484.76	23130.3	15061.3	14678.5	14678.5	15061.3		484.75	96044.6	92102.5	89979.4	89979.4	92102.5
484.71	22328.8	14942.4	14672.4	14672.4	14942.4		484.7	95148.3	91630.9	89973.7	89973.7	91630.9
484.66	21636.3	14855.8	14666.8	14666.8	14855.8		484.65	95110.6	91254.3	89968.5	89968.5	91254.3
484.61	21264.4	14792.9	14661.6	14661.6	14792.9		484.6	94882.9	90955.5	89963.8	89963.8	90955.5
484.56	20247.6	14747.3	14656.9	14656.9	14747.3		484.55	94040.3	90719.7	89959.6	89959.6	90719.7
484.51	20449	14714.3	14652.6	14652.6	14714.3		484.5	93858.2	90534.9	89955.8	89955.8	90534.9
484.46	19436	14690.4	14648.6	14648.6	14690.4		484.45	93369.9	90390.9	89952.2	89952.2	90390.9
484.41	18740.2	14673	14644.9	14644.9	14673		484.4	93574.8	90279.2	89949	89949	90279.2
484.36	18881.4	14660.2	14641.4	14641.4	14660.2		484.35	92912.4	90193	89945.9	89945.9	90193
484.31	18769.9	14650.7	14638.3	14638.3	14650.7		484.3	93131.3	90126.9	89943.1	89943.1	90126.9
484.26	18331.5	14643.5	14635.4	14635.4	14643.5		484.25	93034.9	90076.4	89940.5	89940.5	90076.4
484.21	18264.4	14638	14632.7	14632.7	14638		484.2	92144.3	90037.8	89938	89938	90037.8
484.16	17740.4	14633.6	14630.2	14630.2	14633.6		484.15	92278.5	90008.6	89935.7	89935.7	90008.6
484.11	17415.1	14630.1	14627.9	14627.9	14630.1		484.1	92187.4	89986.5	89933.5	89933.5	89986.5
484.06	17170.3	14627.2	14625.8	14625.8	14627.2		484.05	91957.2	89969.7	89931.5	89931.5	89969.7
484.01	16880.2	14624.7	14623.8	14623.8	14624.7		484	92220.2	89957.1	89929.6	89929.6	89957.1
483.96	16673.2	14622.6	14622	14622	14622.6		483.95	92304	89947.5	89927.9	89927.9	89947.5
483.91	16886.9	14620.7	14620.4	14620.4	14620.7		483.9	91715.1	89940.1	89926.3	89926.3	89940.1
483.86	16630.5	14619	14618.8	14618.8	14619		483.85	91663.9	89934.5	89924.7	89924.7	89934.5
483.81	15871.1	14617.5	14617.4	14617.4	14617.5		483.8	91709.4	89930.2	89923.3	89923.3	89930.2
483.76	16067.5	14616.1	14616	14616	14616.1		483.75	91466.1	89926.7	89922	89922	89926.7
483.71	16347.1	14614.8	14614.8	14614.8	14614.8		483.7	91173.1	89924	89920.7	89920.7	89924
483.66	16715.2	14613.6	14613.6	14613.6	14613.6		483.65	91126.1	89921.9	89919.6	89919.6	89921.9
483.61	16010.5	14612.5	14612.5	14612.5	14612.5		483.6	91046	89920.1	89918.5	89918.5	89920.1
483.56	15729	14611.5	14611.5	14611.5	14611.5		483.55	91237.7	89918.5	89917.5	89917.5	89918.5
483.51	15420.3	14610.6	14610.6	14610.6	14610.6		483.5	90573.2	89917.2	89916.5	89916.5	89917.2
483.46	15970.4	14609.7	14609.7	14609.7	14609.7		483.45	90736.4	89916.1	89915.6	89915.6	89916.1
483.41	15945.6	14608.9	14608.9	14608.9	14608.9		483.4	90755.2	89915	89914.7	89914.7	89915
483.36	15621.2	14608.1	14608.1	14608.1	14608.1		483.35	90727.6	89914.1	89913.9	89913.9	89914.1
483.31	15557.2	14607.5	14607.5	14607.5	14607.5		483.3	90772.7	89913.2	89913.1	89913.1	89913.2
483.26	15448.7	14606.9	14606.9	14606.9	14606.9		483.25	90248.1	89912.4	89912.3	89912.3	89912.4
483.21	15602.5	14606.3	14606.3	14606.3	14606.3		483.2	90566.4	89911.7	89911.6	89911.6	89911.7
483.16	15277.8	14605.8	14605.8	14605.8	14605.8		483.15	90738	89911.1	89911	89911	89911.1
483.11	15081.1	14605.3	14605.3	14605.3	14605.3		483.1	90764.8	89910.4	89910.4	89910.4	89910.4
483.06	15680.8	14604.9	14604.9	14604.9	14604.9		483.05	90544	89909.9	89909.9	89909.9	89909.9
483.01	15255.3	14604.5	14604.5	14604.5	14604.5		483	90870.7	89909.4	89909.3	89909.3	89909.4
482.96	15229.6	14604.1	14604.1	14604.1	14604.1		482.95	91003.7	89908.9	89908.9	89908.9	89908.9
482.91	14648.1	14603.8	14603.8	14603.8	14603.8		482.9	90740.2	89908.5	89908.5	89908.5	89908.5
482.86	14153.9	14603.5	14603.5	14603.5	14603.5		482.85	90725.5	89908.1	89908.1	89908.1	89908.1
482.81	14359.9	14603.3	14603.3	14603.3	14603.3		482.8	90599.4	89907.7	89907.7	89907.7	89907.7
482.76	14722.3	14603.1	14603.1	14603.1	14603.1		482.75	89749.9	89907.3	89907.3	89907.3	89907.3
482.71	14721.4	14602.9	14602.9	14602.9	14602.9		482.7	90005.2	89906.9	89906.9	89906.9	89906.9
482.66	14845.8	14602.7	14602.7	14602.7	14602.7		482.65	90563.7	89906.6	89906.6	89906.6	89906.6
482.61	14896.1	14602.6	14602.6	14602.6	14602.6		482.6	90140.7	89906.2	89906.2	89906.2	89906.2
482.56	14600	14602.5	14602.5	14602.5	14602.5		482.55	89471.7	89905.9	89905.9	89905.9	89905.9
482.51	14745.6	14602.4	14602.4	14602.4	14602.4		482.5	89915.8	89905.6	89905.6	89905.6	89905.6
482.46	14347.5	14602.3	14602.3	14602.3	14602.3		482.45	89825.1	89905.3	89905.3	89905.3	89905.3
482.41	14533	14602.3	14602.3	14602.3	14602.3		482.4	90037.2	89905	89905	89905	89905
482.36	14354.3	14602.3	14602.3	14602.3	14602.3		482.35	89772.7	89904.8	89904.8	89904.8	89904.8
482.31	14739.4	14602.3	14602.3	14602.3	14739.4		482.3	90170.3	89904.8	89904.8	89904.8	90170.3

## Sheet: Figure 2d
SnS2								In2S3								Cu2S								CuInSnS4-180
Binding energy / eV	Intensity	Intensity	Intensity	Intensity	Intensity	Intensity		Binding energy / eV	Intensity	Intensity	Intensity	Intensity	Intensity	Intensity		Binding energy / eV	Intensity	Intensity	Intensity	Intensity	Intensity	Intensity		Binding energy / eV	Intensity	Intensity	Intensity	Intensity	Intensity
178.31	9492	9483.2	9483.2	9483.2	9483.2	9492		177.7	12782.1	12986.8	12986.8	12986.8	12986.8	12782.1		178.2	13432.3	13318.1	13318.1	13318.1	13318.1	13432.3		178.5	56657.9	56376.4	56376.4	56376.4	56657.9
178.26	9535.5	9483.2	9483.2	9483.2	9483.2	9483.2		177.65	13151.2	12986.8	12986.8	12986.8	12986.8	12986.8		178.15	13340.1	13318.1	13318.1	13318.1	13318.1	13318.1		178.45	56694.4	56376.4	56376.4	56376.4	56376.4
178.21	9487.5	9343.4	9343.4	9343.4	9343.4	9343.4		177.6	13005.4	12976.9	12976.9	12976.9	12976.9	12976.9		178.1	13043.8	13139.6	13139.6	13139.6	13139.6	13139.6		178.4	56195	56371.5	56371.5	56371.5	56371.5
178.16	9252.6	9341.9	9341.9	9341.9	9341.9	9341.9		177.55	12873.9	12965.8	12965.8	12965.8	12965.8	12965.8		178.05	13538.1	13099.5	13099.5	13099.5	13099.5	13099.5		178.35	56448.9	56366.6	56366.6	56366.6	56366.6
178.11	9313.4	9333.4	9333.4	9333.4	9333.4	9333.4		177.5	13081.2	12957.1	12957.1	12957.1	12957.1	12957.1		178	13450.2	13098.9	13098.9	13098.9	13098.9	13098.9		178.3	56234.9	56361.6	56361.6	56361.6	56361.6
178.06	9599.3	9312.8	9312.8	9312.8	9312.8	9312.8		177.45	13012.9	12948.8	12948.8	12948.8	12948.8	12948.8		177.95	13317.2	13096.4	13096.4	13096.4	13096.4	13096.4		178.25	56383.2	56356.2	56356.2	56356.2	56356.2
178.01	9702.2	9294.7	9294.7	9294.7	9294.7	9294.7		177.4	13001.3	12924.4	12924.4	12924.4	12924.4	12924.4		177.9	13105.4	13090.5	13090.5	13090.5	13090.5	13090.5		178.2	56020.6	56351.5	56351.5	56351.5	56351.5
177.96	9286.7	9281.3	9281.3	9281.3	9281.3	9281.3		177.35	12598.3	12919.9	12919.9	12919.9	12919.9	12919.9		177.85	12937.5	13083.9	13083.9	13083.9	13083.9	13083.9		178.15	56108.2	56347.1	56347.1	56347.1	56347.1
177.91	8907.5	9261.6	9261.6	9261.6	9261.6	9261.6		177.3	12692	12896.2	12896.2	12896.2	12896.2	12896.2		177.8	13100.4	13076.7	13076.7	13076.7	13076.7	13076.7		178.1	56016.8	56335.6	56335.6	56335.6	56335.6
177.86	9319.5	9236.4	9236.4	9236.4	9236.4	9236.4		177.25	12729.5	12850	12850	12850	12850	12850		177.75	12860.7	13069	13069	13069	13069	13069		178.05	56072.8	56321.6	56321.6	56321.6	56321.6
177.81	9277.7	9225.8	9225.8	9225.8	9225.8	9225.8		177.2	12892.5	12810.9	12810.9	12810.9	12810.9	12810.9		177.7	12426.1	13060.2	13060.2	13060.2	13060.2	13060.2		178	56229.9	56304.2	56304.2	56304.2	56304.2
177.76	9256.9	9213	9213	9213	9213	9213		177.15	12835.7	12809.3	12809.3	12809.3	12809.3	12809.3		177.65	13471	13050.5	13050.5	13050.5	13050.5	13050.5		177.95	56443.5	56285.6	56285.6	56285.6	56285.6
177.71	9182.2	9200.3	9200.3	9200.3	9200.3	9200.3		177.1	13009.1	12795.8	12795.8	12795.8	12795.8	12795.8		177.6	12725.1	13040.1	13040.1	13040.1	13040.1	13040.1		177.9	56230.6	56260.7	56260.7	56260.7	56260.7
177.66	9363.2	9163.8	9163.8	9163.8	9163.8	9163.8		177.05	12634.3	12783.5	12783.5	12783.5	12783.5	12783.5		177.55	12977.8	13030.1	13030.1	13030.1	13030.1	13030.1		177.85	56367.3	56243.4	56243.4	56243.4	56243.4
177.61	9325.7	9142.8	9142.8	9142.8	9142.8	9142.8		177	12855.9	12769.1	12769.1	12769.1	12769.1	12769.1		177.5	13497.6	13019.4	13019.4	13019.4	13019.4	13019.4		177.8	56378.9	56191.2	56191.2	56191.2	56191.2
177.56	9011.9	9114.6	9114.6	9114.6	9114.6	9114.6		176.95	12789.3	12737	12737	12737	12737	12737		177.45	13810.3	13009.5	13009.5	13009.5	13009.5	13009.5		177.75	55961.7	56126.6	56126.6	56126.6	56126.6
177.51	8969.5	9051.7	9051.7	9051.7	9051.7	9051.7		176.9	12433.6	12712.2	12712.2	12712.2	12712.2	12712.2		177.4	13258.4	13000.3	13000.3	13000.3	13000.3	13000.3		177.7	56090.2	56089.9	56089.9	56089.9	56089.9
177.46	9130.8	8982.7	8982.7	8982.7	8982.7	8982.7		176.85	12719.9	12693.6	12693.6	12693.6	12693.6	12693.6		177.35	13229.8	12991.9	12991.9	12991.9	12991.9	12991.9		177.65	56226.2	56087.8	56087.8	56087.8	56087.8
177.41	9024.7	8952.8	8952.8	8952.8	8952.8	8952.8		176.8	12764.3	12690	12690	12690	12690	12690		177.3	13146.2	12983.6	12983.6	12983.6	12983.6	12983.6		177.6	55983.9	56081.8	56081.8	56081.8	56081.8
177.36	8660.4	8929.6	8929.6	8929.6	8929.6	8929.6		176.75	12630.3	12687.8	12687.8	12687.8	12687.8	12687.8		177.25	13357.8	12975.8	12975.8	12975.8	12975.8	12975.8		177.55	56041.9	56074.4	56074.4	56074.4	56074.4
177.31	8908.8	8900.4	8900.4	8900.4	8900.4	8900.4		176.7	12508.4	12663	12663	12663	12663	12663		177.2	13287.1	12968.5	12968.5	12968.5	12968.5	12968.5		177.5	55926.7	56059.3	56059.3	56059.3	56059.3
177.26	8957.8	8878.2	8878.2	8878.2	8878.2	8878.2		176.65	12874.2	12634.1	12634.1	12634.1	12634.1	12634.1		177.15	13201.1	12960.9	12960.9	12960.9	12960.9	12960.9		177.45	56251.9	56036.2	56036.2	56036.2	56036.2
177.21	9267.1	8852.7	8852.7	8852.7	8852.7	8852.7		176.6	12840.6	12609.5	12609.5	12609.5	12609.5	12609.5		177.1	12995.9	12951	12951	12951	12951	12951		177.4	55877.4	56009.5	56009.5	56009.5	56009.5
177.16	8721	8811.6	8811.6	8811.6	8811.6	8811.6		176.55	12721.6	12588.1	12588.1	12588.1	12588.1	12588.1		177.05	13076	12941.8	12941.8	12941.8	12941.8	12941.8		177.35	55741.3	55981.4	55981.4	55981.4	55981.4
177.11	8813	8774.4	8774.4	8774.4	8774.4	8774.4		176.5	12725.3	12577.5	12577.5	12577.5	12577.5	12577.5		177	13049.7	12930.8	12930.8	12930.8	12930.8	12930.8		177.3	56000	55955.3	55955.3	55955.3	55955.3
177.06	8720	8749.9	8749.9	8749.9	8749.9	8749.9		176.45	12367.9	12556.4	12556.4	12556.4	12556.4	12556.4		176.95	13055.3	12918.6	12918.6	12918.6	12918.6	12918.6		177.25	55804.5	55932.7	55932.7	55932.7	55932.7
177.01	8279	8729.6	8729.6	8729.6	8729.6	8729.6		176.4	12479.1	12529.5	12529.5	12529.5	12529.5	12529.5		176.9	12843.9	12908.1	12908.1	12908.1	12908.1	12908.1		177.2	56113.7	55909.4	55909.4	55909.4	55909.4
176.96	8253.4	8725.6	8725.6	8725.6	8725.6	8725.6		176.35	12463.2	12526.2	12526.2	12526.2	12526.2	12526.2		176.85	12917.2	12900.3	12900.3	12900.3	12900.3	12900.3		177.15	56017.2	55883.2	55883.2	55883.2	55883.2
176.91	8657.9	8698.4	8698.4	8698.4	8698.4	8698.4		176.3	12523.6	12490.6	12490.6	12490.6	12490.6	12490.6		176.8	12610.5	12894	12894	12894	12894	12894		177.1	55949.4	55862.1	55862.1	55862.1	55862.1
176.86	8421	8665	8665	8665	8665	8665		176.25	12671.4	12446.4	12446.4	12446.4	12446.4	12446.4		176.75	12776.6	12889.2	12889.2	12889.2	12889.2	12889.2		177.05	55971.9	55846.6	55846.6	55846.6	55846.6
176.81	8706.5	8647.9	8647.9	8647.9	8647.9	8647.9		176.2	12237.7	12417	12417	12417	12417	12417		176.7	12790.1	12883.2	12883.2	12883.2	12883.2	12883.2		177	55911.4	55828.5	55828.5	55828.5	55828.5
176.76	8810.6	8633.2	8633.2	8633.2	8633.2	8633.2		176.15	12397.4	12398.9	12398.9	12398.9	12398.9	12398.9		176.65	13036.3	12878.4	12878.4	12878.4	12878.4	12878.4		176.95	55811.3	55810.8	55810.8	55810.8	55810.8
176.71	8721.6	8606	8606	8606	8606	8606		176.1	12356.1	12362.1	12362.1	12362.1	12362.1	12362.1		176.6	13057.9	12875.9	12875.9	12875.9	12875.9	12875.9		176.9	55922	55797.2	55797.2	55797.2	55797.2
176.66	8320.2	8555.9	8555.9	8555.9	8555.9	8555.9		176.05	12456.2	12326.8	12326.8	12326.8	12326.8	12326.8		176.55	13086.8	12873.1	12873.1	12873.1	12873.1	12873.1		176.85	55602.7	55795.1	55795.1	55795.1	55795.1
176.61	8582.1	8531	8531	8531	8531	8531		176	12464.1	12296.5	12296.5	12296.5	12296.5	12296.5		176.5	13185.3	12869.7	12869.7	12869.7	12869.7	12869.7		176.8	55731.4	55786.4	55786.4	55786.4	55786.4
176.56	8810.8	8513.8	8513.8	8513.8	8513.8	8513.8		175.95	12424.2	12256	12256	12256	12256	12256		176.45	12704.6	12867.9	12867.9	12867.9	12867.9	12867.9		176.75	55922.3	55767.2	55767.2	55767.2	55767.2
176.51	8584.6	8496.5	8496.5	8496.5	8496.5	8496.5		175.9	12059.9	12235.3	12235.3	12235.3	12235.3	12235.3		176.4	12760	12866.3	12866.3	12866.3	12866.3	12866.3		176.7	55563.9	55752	55752	55752	55752
176.46	8885.5	8490.4	8490.4	8490.4	8490.4	8490.4		175.85	12433.6	12202.2	12202.2	12202.2	12202.2	12202.2		176.35	12658	12865.1	12865.1	12865.1	12865.1	12865.1		176.65	55454.7	55727.3	55727.3	55727.3	55727.3
176.41	8561.4	8490	8490	8490	8490	8490		175.8	12074.2	12196.8	12196.8	12196.8	12196.8	12196.8		176.3	12622.3	12861	12861	12861	12861	12861		176.6	55676.1	55702	55702	55702	55702
176.36	8322.1	8478.7	8478.7	8478.7	8478.7	8478.7		175.75	11962.2	12165.1	12165.1	12165.1	12165.1	12165.1		176.25	13456.3	12853.8	12853.8	12853.8	12853.8	12853.8		176.55	55749.8	55675.7	55675.7	55675.7	55675.7
176.31	8302	8477	8477	8477	8477	8477		175.7	11913.1	12127.4	12127.4	12127.4	12127.4	12127.4		176.2	12833.6	12841.4	12841.4	12841.4	12841.4	12841.4		176.5	55715.1	55650.6	55650.6	55650.6	55650.6
176.26	8600.4	8453.6	8453.6	8453.6	8453.6	8453.6		175.65	12374.8	12108.3	12108.3	12108.3	12108.3	12108.3		176.15	12490.6	12825.3	12825.3	12825.3	12825.3	12825.3		176.45	55526.9	55620.1	55620.1	55620.1	55620.1
176.21	8386.2	8423.2	8423.2	8423.2	8423.2	8423.2		175.6	12052.8	12081.7	12081.7	12081.7	12081.7	12081.7		176.1	13247.1	12808.6	12808.6	12808.6	12808.6	12808.6		176.4	55677.6	55598.6	55598.6	55598.6	55598.6
176.16	8215.4	8398.6	8398.6	8398.6	8398.6	8398.6		175.55	11999	12056.1	12056.1	12056.1	12056.1	12056.1		176.05	13143.3	12793	12793	12793	12793	12793		176.35	55936.7	55581.3	55581.3	55581.3	55581.3
176.11	8197.4	8382.2	8382.2	8382.2	8382.2	8382.2		175.5	11936.1	12028.9	12028.9	12028.9	12028.9	12028.9		176	12480.4	12776.9	12776.9	12776.9	12776.9	12776.9		176.3	55778.1	55566.8	55566.8	55566.8	55566.8
176.06	8451.6	8354.1	8354.1	8354.1	8354.1	8354.1		175.45	11729.1	11995.2	11995.2	11995.2	11995.2	11995.2		175.95	12984.2	12763.3	12763.3	12763.3	12763.3	12763.3		176.25	55467.3	55549	55549	55549	55549
176.01	8356.4	8314.7	8314.7	8314.7	8314.7	8314.7		175.4	11932.6	11969.4	11969.4	11969.4	11969.4	11969.4		175.9	12507.7	12748.3	12748.3	12748.3	12748.3	12748.3		176.2	55677.5	55534.7	55534.7	55534.7	55534.7
175.96	8150.4	8272.7	8272.7	8272.7	8272.7	8272.7		175.35	11785.8	11952.7	11952.7	11952.7	11952.7	11952.7		175.85	13001.4	12733	12733	12733	12733	12733		176.15	55592.6	55529.8	55529.8	55529.8	55529.8
175.91	8287.8	8226.6	8226.6	8226.6	8226.6	8226.6		175.3	12348.4	11936.7	11936.7	11936.7	11936.7	11936.7		175.8	13022.8	12718.7	12718.7	12718.7	12718.7	12718.7		176.1	55502.7	55517.3	55517.3	55517.3	55517.3
175.86	8377.8	8196	8196	8196	8196	8196		175.25	11859.1	11934.1	11934.1	11934.1	11934.1	11934.1		175.75	12841.9	12701.9	12701.9	12701.9	12701.9	12701.9		176.05	55364.1	55506.9	55506.9	55506.9	55506.9
175.81	8567.3	8195.3	8195.3	8195.3	8195.3	8195.3		175.2	11879.1	11933.1	11933.1	11933.1	11933.1	11933.1		175.7	12786.7	12682.1	12682.1	12682.1	12682.1	12682.1		176	55602.1	55486.2	55486.2	55486.2	55486.2
175.76	8280.8	8187.9	8187.9	8187.9	8187.9	8187.9		175.15	11837.6	11922.8	11922.8	11922.8	11922.8	11922.8		175.65	12505.2	12669.7	12669.7	12669.7	12669.7	12669.7		175.95	55092.3	55461.6	55461.6	55461.6	55461.6
175.71	8138.7	8166	8166	8166	8166	8166		175.1	11838.3	11900.1	11900.1	11900.1	11900.1	11900.1		175.6	12595.8	12660	12660	12660	12660	12660		175.9	55279.5	55460.2	55460.2	55460.2	55460.2
175.66	7990.8	8164	8164	8164	8164	8164		175.05	11818.8	11883.4	11883.4	11883.4	11883.4	11883.4		175.55	12761.1	12647.1	12647.1	12647.1	12647.1	12647.1		175.85	55508	55447.7	55447.7	55447.7	55447.7
175.61	7977.4	8146.9	8146.9	8146.9	8146.9	8146.9		175	11884.3	11874.4	11874.4	11874.4	11874.4	11874.4		175.5	12549.8	12641.1	12641.1	12641.1	12641.1	12641.1		175.8	55421	55409.8	55409.8	55409.8	55409.8
175.56	7991	8120.1	8120.1	8120.1	8120.1	8120.1		174.95	11757	11869.2	11869.2	11869.2	11869.2	11869.2		175.45	13016.9	12639.4	12639.4	12639.4	12639.4	12639.4		175.75	55332.3	55398.2	55398.2	55398.2	55398.2
175.51	7983.8	8086.7	8086.7	8086.7	8086.7	8086.7		174.9	11881	11865.1	11865.1	11865.1	11865.1	11865.1		175.4	12415.7	12629.2	12629.2	12629.2	12629.2	12629.2		175.7	55309.6	55387.7	55387.7	55387.7	55387.7
175.46	7701.9	8068.8	8068.8	8068.8	8068.8	8068.8		174.85	11710.5	11854.3	11854.3	11854.3	11854.3	11854.3		175.35	12364.3	12625.4	12625.4	12625.4	12625.4	12625.4		175.65	55462.1	55364.9	55364.9	55364.9	55364.9
175.41	7917.3	8053.5	8053.5	8053.5	8053.5	8053.5		174.8	12097.4	11852.3	11852.3	11852.3	11852.3	11852.3		175.3	12587.9	12614.3	12614.3	12614.3	12614.3	12614.3		175.6	55192.6	55341.9	55341.9	55341.9	55341.9
175.36	7918.8	8044.4	8044.4	8044.4	8044.4	8044.4		174.75	12019.5	11819.4	11819.4	11819.4	11819.4	11819.4		175.25	12550	12604.7	12604.7	12604.7	12604.7	12604.7		175.55	55456.9	55324.4	55324.4	55324.4	55324.4
175.31	8330	8012.8	8012.8	8012.8	8012.8	8012.8		174.7	12149.4	11808.1	11808.1	11808.1	11808.1	11808.1		175.2	12504.5	12593.4	12593.4	12593.4	12593.4	12593.4		175.5	55315.8	55317.8	55317.8	55317.8	55317.8
175.26	8226.6	7967.9	7967.9	7967.9	7967.9	7967.9		174.65	12011	11797.8	11797.8	11797.8	11797.8	11797.8		175.15	12383.7	12575.1	12575.1	12575.1	12575.1	12575.1		175.45	55198.6	55307.7	55307.7	55307.7	55307.7
175.21	8039.5	7922.5	7922.5	7922.5	7922.5	7922.5		174.6	11760.7	11795.5	11795.5	11795.5	11795.5	11795.5		175.1	12584.6	12555.2	12555.2	12555.2	12555.2	12555.2		175.4	55521.6	55301.6	55301.6	55301.6	55301.6
175.16	8360.9	7893.6	7893.6	7893.6	7893.6	7893.6		174.55	11528.2	11789.4	11789.4	11789.4	11789.4	11789.4		175.05	12458.6	12529.5	12529.5	12529.5	12529.5	12529.5		175.35	55517	55291.1	55291.1	55291.1	55291.1
175.11	7866.8	7879.8	7879.8	7879.8	7879.8	7879.8		174.5	11726.1	11779.6	11779.6	11779.6	11779.6	11779.6		175	12560.1	12499.1	12499.1	12499.1	12499.1	12499.1		175.3	55053.5	55287.5	55287.5	55287.5	55287.5
175.06	7644.3	7867.4	7867.4	7867.4	7867.4	7867.4		174.45	11699.8	11759.3	11759.3	11759.3	11759.3	11759.3		174.95	12785	12474.5	12474.5	12474.5	12474.5	12474.5		175.25	55494.2	55284.7	55284.7	55284.7	55284.7
175.01	7731.6	7839.9	7839.9	7839.9	7839.9	7839.9		174.4	11642.1	11756.4	11756.4	11756.4	11756.4	11756.4		174.9	12430.3	12447.1	12447.1	12447.1	12447.1	12447.1		175.2	55246.9	55282.9	55282.9	55282.9	55282.9
174.96	7980.5	7829	7829	7829	7829	7829		174.35	11705.9	11747.8	11747.8	11747.8	11747.8	11747.8		174.85	12694.7	12427.5	12427.5	12427.5	12427.5	12427.5		175.15	55199.2	55259.5	55259.5	55259.5	55259.5
174.91	7810.7	7825.1	7825.1	7825.1	7825.1	7825.1		174.3	11743.6	11744	11744	11744	11744	11744		174.8	12634.8	12401	12401	12401	12401	12401		175.1	55108.9	55232.6	55232.6	55232.6	55232.6
174.86	8096.4	7809.3	7809.3	7809.3	7809.3	7809.3		174.25	11658	11719.6	11719.6	11719.6	11719.6	11719.6		174.75	12832.7	12373.5	12373.5	12373.5	12373.5	12373.5		175.05	55135.5	55214	55214	55214	55214
174.81	7714.1	7771.5	7771.5	7771.5	7771.5	7771.5		174.2	11621	11700	11700	11700	11700	11700		174.7	12849.3	12359.6	12359.6	12359.6	12359.6	12359.6		175	55225.9	55201.1	55201.1	55201.1	55201.1
174.76	7623.3	7722.5	7722.5	7722.5	7722.5	7722.5		174.15	11663.7	11667.8	11667.8	11667.8	11667.8	11667.8		174.65	12441.8	12348.7	12348.7	12348.7	12348.7	12348.7		174.95	55390.8	55199.6	55199.6	55199.6	55199.6
174.71	7327.3	7687.3	7687.3	7687.3	7687.3	7687.3		174.1	11789.2	11634.7	11634.7	11634.7	11634.7	11634.7		174.6	12328.1	12347	12347	12347	12347	12347		174.9	54964.6	55190.3	55190.3	55190.3	55190.3
174.66	7533.7	7665.4	7665.4	7665.4	7665.4	7665.4		174.05	11709.2	11609.9	11609.9	11609.9	11609.9	11609.9		174.55	12291	12333.9	12333.9	12333.9	12333.9	12333.9		174.85	55058.8	55163.1	55163.1	55163.1	55163.1
174.61	7699.4	7625.5	7625.5	7625.5	7625.5	7625.5		174	11613.5	11589.2	11589.2	11589.2	11589.2	11589.2		174.5	11901.2	12304.3	12304.3	12304.3	12304.3	12304.3		174.8	55430.6	55143.4	55143.4	55143.4	55143.4
174.56	7718.6	7606.9	7606.9	7606.9	7606.9	7606.9		173.95	11459	11562.3	11562.3	11562.3	11562.3	11562.3		174.45	12207.3	12269.6	12269.6	12269.6	12269.6	12269.6		174.75	55362.9	55137.5	55137.5	55137.5	55137.5
174.51	7411.5	7605	7605	7605	7605	7605		173.9	11694.6	11560.9	11560.9	11560.9	11560.9	11560.9		174.4	12144.1	12247.5	12247.5	12247.5	12247.5	12247.5		174.7	55305.7	55087.6	55087.6	55087.6	55087.6
174.46	7755.9	7586.7	7586.7	7586.7	7586.7	7586.7		173.85	11700.9	11542	11542	11542	11542	11542		174.35	12372.5	12244.3	12244.3	12244.3	12244.3	12244.3		174.65	54820	55067.4	55067.4	55067.4	55067.4
174.41	7620.4	7553.7	7553.7	7553.7	7553.7	7553.7		173.8	11631.1	11521.5	11521.5	11521.5	11521.5	11521.5		174.3	11967	12212.1	12212.1	12212.1	12212.1	12212.1		174.6	54894.3	55066.3	55066.3	55066.3	55066.3
174.36	7584.4	7538.4	7538.4	7538.4	7538.4	7538.4		173.75	11585.8	11501.3	11501.3	11501.3	11501.3	11501.3		174.25	11505.4	12182.6	12182.6	12182.6	12182.6	12182.6		174.55	54801	55061.4	55061.4	55061.4	55061.4
174.31	7126.4	7520.4	7520.4	7520.4	7520.4	7520.4		173.7	11607.2	11491.3	11491.3	11491.3	11491.3	11491.3		174.2	11675.1	12146	12146	12146	12146	12146		174.5	55177.9	55051.9	55051.9	55051.9	55051.9
174.26	7299.7	7499.7	7499.7	7499.7	7499.7	7499.7		173.65	11472.7	11483.6	11483.6	11483.6	11483.6	11483.6		174.15	12276	12095.4	12095.4	12095.4	12095.4	12095.4		174.45	55283.2	55039.4	55039.4	55039.4	55039.4
174.21	7488.8	7484.9	7484.9	7484.9	7484.9	7484.9		173.6	11316.6	11472.9	11472.9	11472.9	11472.9	11472.9		174.1	12463.1	12059.5	12059.5	12059.5	12059.5	12059.5		174.4	55003.9	55028.8	55028.8	55028.8	55028.8
174.16	7578.1	7483.9	7483.9	7483.9	7483.9	7483.9		173.55	11239.9	11448.4	11448.4	11448.4	11448.4	11448.4		174.05	12510.1	12038.6	12038.6	12038.6	12038.6	12038.6		174.35	54949.5	55023.7	55023.7	55023.7	55023.7
174.11	7523	7475.3	7475.3	7475.3	7475.3	7475.3		173.5	11094.3	11425.9	11425.9	11425.9	11425.9	11425.9		174	11930.9	12023.9	12023.9	12023.9	12023.9	12023.9		174.3	55104.1	55011.8	55011.8	55011.8	55011.8
174.06	7476.8	7471.3	7471.3	7471.3	7471.3	7471.3		173.45	11160	11406.8	11406.8	11406.8	11406.8	11406.8		173.95	11703.6	12023.3	12023.3	12023.3	12023.3	12023.3		174.25	54930.1	54991.7	54991.7	54991.7	54991.7
174.01	7681.9	7458.2	7458.2	7458.2	7458.2	7458.2		173.4	11678.4	11383	11383	11383	11383	11383		173.9	12039.4	12020.1	12020.1	12020.1	12020.1	12020.1		174.2	54446.3	54976.7	54976.7	54976.7	54976.7
173.96	7440	7444.5	7444.5	7444.5	7444.5	7444.5		173.35	11247.3	11371.8	11371.8	11371.8	11371.8	11371.8		173.85	12525.8	12016.9	12016.9	12016.9	12016.9	12016.9		174.15	54822	54961.8	54961.8	54961.8	54961.8
173.91	7198.9	7425.6	7425.6	7425.6	7425.6	7425.6		173.3	11274.5	11347	11347	11347	11347	11347		173.8	12003.8	12012.4	12012.4	12012.4	12012.4	12012.4		174.1	55262.2	54948.8	54948.8	54948.8	54948.8
173.86	7502.8	7412.1	7412.1	7412.1	7412.1	7412.1		173.25	11311.4	11328.6	11328.6	11328.6	11328.6	11328.6		173.75	12033	12009.5	12009.5	12009.5	12009.5	12009.5		174.05	55141.6	54935	54935	54935	54935
173.81	7728.3	7401.6	7401.6	7401.6	7401.6	7401.6		173.2	11447.1	11310.7	11310.7	11310.7	11310.7	11310.7		173.7	12141.5	12005.3	12005.3	12005.3	12005.3	12005.3		174	55037.5	54921.6	54921.6	54921.6	54921.6
173.76	7254	7400.9	7400.9	7400.9	7400.9	7400.9		173.15	11460.1	11298.1	11298.1	11298.1	11298.1	11298.1		173.65	11713	11997.2	11997.2	11997.2	11997.2	11997.2		173.95	54933.2	54907.2	54907.2	54907.2	54907.2
173.71	7232.6	7395.1	7395.1	7395.1	7395.1	7395.1		173.1	11438.9	11280	11280	11280	11280	11280		173.6	11612.5	11985.2	11985.2	11985.2	11985.2	11985.2		173.9	55008	54893.1	54893.1	54893.1	54893.1
173.66	7465.5	7384.1	7384.1	7384.1	7384.1	7384.1		173.05	11273.5	11272.3	11272.3	11272.3	11272.3	11272.3		173.55	11870.3	11972.9	11972.9	11972.9	11972.9	11972.9		173.85	55064.3	54884.4	54884.4	54884.4	54884.4
173.61	7222.2	7369.5	7369.5	7369.5	7369.5	7369.5		173	11237.1	11262	11262	11262	11262	11262		173.5	11906	11962.6	11962.6	11962.6	11962.6	11962.6		173.8	55101.4	54875.6	54875.6	54875.6	54875.6
173.56	7797.8	7360.4	7360.4	7360.4	7360.4	7360.4		172.95	11211.4	11260.7	11260.7	11260.7	11260.7	11260.7		173.45	12330.7	11954.2	11954.2	11954.2	11954.2	11954.2		173.75	54924.4	54869.2	54869.2	54869.2	54869.2
173.51	7452.2	7351.2	7351.2	7351.2	7351.2	7351.2		172.9	10960.5	11246.1	11246.1	11246.1	11246.1	11246.1		173.4	12099.4	11946.4	11946.4	11946.4	11946.4	11946.4		173.7	55112.2	54866.4	54866.4	54866.4	54866.4
173.46	7258.3	7344.1	7344.1	7344.1	7344.1	7344.1		172.85	11459.5	11220	11220	11220	11220	11220		173.35	12281.2	11937.4	11937.4	11937.4	11937.4	11937.4		173.65	55000.9	54864.5	54864.5	54864.5	54864.5
173.41	7264.7	7343.7	7343.7	7343.7	7343.7	7343.7		172.8	11180.2	11209.2	11209.2	11209.2	11209.2	11209.2		173.3	12001.3	11929.8	11929.8	11929.8	11929.8	11929.8		173.6	54641.7	54857.6	54857.6	54857.6	54857.6
173.36	7302.4	7334.4	7334.4	7334.4	7334.4	7334.4		172.75	11244.8	11199.4	11199.4	11199.4	11199.4	11199.4		173.25	12091.7	11926.3	11926.3	11926.3	11926.3	11926.3		173.55	54662	54848.2	54848.2	54848.2	54848.2
173.31	7139.6	7323	7323	7323	7323	7323		172.7	11209.5	11194.2	11194.2	11194.2	11194.2	11194.2		173.2	12071.2	11923.6	11923.6	11923.6	11923.6	11923.6		173.5	54617	54840.9	54840.9	54840.9	54840.9
173.26	7265.3	7315.9	7315.9	7315.9	7315.9	7315.9		172.65	11342	11161.4	11161.4	11161.4	11161.4	11161.4		173.15	12166.5	11919.2	11919.2	11919.2	11919.2	11919.2		173.45	54947.6	54837.8	54837.8	54837.8	54837.8
173.21	7346.5	7315.3	7315.3	7315.3	7315.3	7315.3		172.6	11092.6	11155.8	11155.8	11155.8	11155.8	11155.8		173.1	12082	11915.9	11915.9	11915.9	11915.9	11915.9		173.4	54817.2	54835.1	54835.1	54835.1	54835.1
173.16	7391.4	7310.8	7310.8	7310.8	7310.8	7310.8		172.55	11155.8	11133.2	11133.2	11133.2	11133.2	11133.2		173.05	11913.7	11911.5	11911.5	11911.5	11911.5	11911.5		173.35	54869	54831.2	54831.2	54831.2	54831.2
173.11	7088.7	7299	7299	7299	7299	7299		172.5	11022.1	11131.5	11131.5	11131.5	11131.5	11131.5		173	11955	11906.4	11906.4	11906.4	11906.4	11906.4		173.3	54613.7	54827.6	54827.6	54827.6	54827.6
173.06	7349.9	7292.8	7292.8	7292.8	7292.8	7292.8		172.45	11122.9	11116.5	11116.5	11116.5	11116.5	11116.5		172.95	11676	11900.2	11900.2	11900.2	11900.2	11900.2		173.25	54617.8	54822.7	54822.7	54822.7	54822.7
173.01	7227.5	7284	7284	7284	7284	7284		172.4	10916.4	11090.3	11090.3	11090.3	11090.3	11090.3		172.9	11745	11890.6	11890.6	11890.6	11890.6	11890.6		173.2	54729.7	54816.9	54816.9	54816.9	54816.9
172.96	7298.3	7279.6	7279.6	7279.6	7279.6	7279.6		172.35	11057.1	11074.4	11074.4	11074.4	11074.4	11074.4		172.85	11613.3	11883.5	11883.5	11883.5	11883.5	11883.5		173.15	54902.3	54809.3	54809.3	54809.3	54809.3
172.91	7713.6	7274.3	7274.3	7274.3	7274.3	7274.3		172.3	11021	11052.5	11052.5	11052.5	11052.5	11052.5		172.8	11689.3	11876.2	11876.2	11876.2	11876.2	11876.2		173.1	54819.8	54804.8	54804.8	54804.8	54804.8
172.86	7081.8	7267.7	7267.7	7267.7	7267.7	7267.7		172.25	11023.6	11039	11039	11039	11039	11039		172.75	11784.4	11870.6	11870.6	11870.6	11870.6	11870.6		173.05	54958.2	54800.1	54800.1	54800.1	54800.1
172.81	7132.7	7262.2	7262.2	7262.2	7262.2	7262.2		172.2	11202.5	11022	11022	11022	11022	11022		172.7	12253.1	11863.7	11863.7	11863.7	11863.7	11863.7		173	54549.3	54792.4	54792.4	54792.4	54792.4
172.76	7349.6	7258.8	7258.8	7258.8	7258.8	7258.8		172.15	10757.2	11010.6	11010.6	11010.6	11010.6	11010.6		172.65	11849.5	11857.8	11857.8	11857.8	11857.8	11857.8		172.95	54883.6	54783.9	54783.9	54783.9	54783.9
172.71	7361.3	7254.7	7254.7	7254.7	7254.7	7254.7		172.1	11343.5	10991.6	10991.6	10991.6	10991.6	10991.6		172.6	11835.8	11855.6	11855.6	11855.6	11855.6	11855.6		172.9	54991.4	54770.2	54770.2	54770.2	54770.2
172.66	7393.2	7250.7	7250.7	7250.7	7250.7	7250.7		172.05	10964.5	10974.5	10974.5	10974.5	10974.5	10974.5		172.55	11644	11854	11854	11854	11854	11854		172.85	54849	54759.6	54759.6	54759.6	54759.6
172.61	7025	7247.1	7247.1	7247.1	7247.1	7247.1		172	11370.8	10969	10969	10969	10969	10969		172.5	11942.7	11852.9	11852.9	11852.9	11852.9	11852.9		172.8	55069.7	54750.2	54750.2	54750.2	54750.2
172.56	7187.4	7245.8	7245.8	7245.8	7245.8	7245.8		171.95	11065.7	10964.9	10964.9	10964.9	10964.9	10964.9		172.45	12366.1	11851.3	11851.3	11851.3	11851.3	11851.3		172.75	54998.5	54743.2	54743.2	54743.2	54743.2
172.51	7461.1	7232.7	7232.7	7232.7	7232.7	7232.7		171.9	10557.6	10959.4	10959.4	10959.4	10959.4	10959.4		172.4	11734.9	11851	11851	11851	11851	11851		172.7	54864.3	54736.7	54736.7	54736.7	54736.7
172.46	7383.4	7223.9	7223.9	7223.9	7223.9	7223.9		171.85	10706	10957.7	10957.7	10957.7	10957.7	10957.7		172.35	12013.3	11849.9	11849.9	11849.9	11849.9	11849.9		172.65	54695.6	54732.2	54732.2	54732.2	54732.2
172.41	7194.8	7207.7	7207.7	7207.7	7207.7	7207.7		171.8	10902.7	10940.8	10940.8	10940.8	10940.8	10940.8		172.3	11839.5	11848.8	11848.8	11848.8	11848.8	11848.8		172.6	54867.6	54729.1	54729.1	54729.1	54729.1
172.36	7098.9	7191.2	7191.2	7191.2	7191.2	7191.2		171.75	10925.3	10921	10921	10921	10921	10921		172.25	12131.3	11846.6	11846.6	11846.6	11846.6	11846.6		172.55	54711.4	54728.1	54728.1	54728.1	54728.1
172.31	7120.9	7182.6	7182.6	7182.6	7182.6	7182.6		171.7	10801.1	10900.6	10900.6	10900.6	10900.6	10900.6		172.2	11801	11843.6	11843.6	11843.6	11843.6	11843.6		172.5	54525.4	54725.3	54725.3	54725.3	54725.3
172.26	7103.3	7165	7165	7165	7165	7165		171.65	11049.9	10879.8	10879.8	10879.8	10879.8	10879.8		172.15	11322	11839.6	11839.6	11839.6	11839.6	11839.6		172.45	54587.5	54719.6	54719.6	54719.6	54719.6
172.21	7039.5	7146.1	7146.1	7146.1	7146.1	7146.1		171.6	10945.3	10875.1	10875.1	10875.1	10875.1	10875.1		172.1	12036.8	11836	11836	11836	11836	11836		172.4	54549.1	54703.8	54703.8	54703.8	54703.8
172.16	7262.1	7125.3	7125.3	7125.3	7125.3	7125.3		171.55	10554	10859.9	10859.9	10859.9	10859.9	10859.9		172.05	11969.6	11832.2	11832.2	11832.2	11832.2	11832.2		172.35	54548	54684.9	54684.9	54684.9	54684.9
172.11	7315.5	7114	7114	7114	7114	7114		171.5	11039.9	10846.2	10846.2	10846.2	10846.2	10846.2		172	11977.1	11827.3	11827.3	11827.3	11827.3	11827.3		172.3	54595	54664.9	54664.9	54664.9	54664.9
172.06	7328.8	7113.5	7113.5	7113.5	7113.5	7113.5		171.45	10936.3	10821.2	10821.2	10821.2	10821.2	10821.2		171.95	11652.2	11821.4	11821.4	11821.4	11821.4	11821.4		172.25	54454.5	54647.8	54647.8	54647.8	54647.8
172.01	6957.2	7104.5	7104.5	7104.5	7104.5	7104.5		171.4	11005.9	10813	10813	10813	10813	10813		171.9	11895.2	11815	11815	11815	11815	11815		172.2	54437.2	54633.6	54633.6	54633.6	54633.6
171.96	7204.9	7088.7	7088.7	7088.7	7088.7	7088.7		171.35	11049.2	10807.3	10807.3	10807.3	10807.3	10807.3		171.85	11758.1	11808.6	11808.6	11808.6	11808.6	11808.6		172.15	54604.5	54621.7	54621.7	54621.7	54621.7
171.91	6961.7	7082.6	7082.6	7082.6	7082.6	7082.6		171.3	10745.1	10794.7	10794.7	10794.7	10794.7	10794.7		171.8	11912.4	11800.6	11800.6	11800.6	11800.6	11800.6		172.1	54751.6	54615.5	54615.5	54615.5	54615.5
171.86	7154.1	7079.1	7079.1	7079.1	7079.1	7079.1		171.25	10630.6	10777.4	10777.4	10777.4	10777.4	10777.4		171.75	11927.3	11792.4	11792.4	11792.4	11792.4	11792.4		172.05	54827.2	54608.8	54608.8	54608.8	54608.8
171.81	7100.4	7078.2	7078.2	7078.2	7078.2	7078.2		171.2	10624.4	10757.4	10757.4	10757.4	10757.4	10757.4		171.7	12078	11783.8	11783.8	11783.8	11783.8	11783.8		172	54978.4	54605.7	54605.7	54605.7	54605.7
171.76	6807	7076.7	7076.7	7076.7	7076.7	7076.7		171.15	10553.4	10756.8	10756.8	10756.8	10756.8	10756.8		171.65	12014.1	11777.4	11777.4	11777.4	11777.4	11777.4		171.95	54830.7	54604.7	54604.7	54604.7	54604.7
171.71	7045.5	7074.6	7074.6	7074.6	7074.6	7074.6		171.1	10764.5	10743.5	10743.5	10743.5	10743.5	10743.5		171.6	11807	11771.1	11771.1	11771.1	11771.1	11771.1		171.9	54687.3	54603.3	54603.3	54603.3	54603.3
171.66	6744	7071.8	7071.8	7071.8	7071.8	7071.8		171.05	10984.2	10733.6	10733.6	10733.6	10733.6	10733.6		171.55	12155.1	11763.2	11763.2	11763.2	11763.2	11763.2		171.85	54662.4	54601.8	54601.8	54601.8	54601.8
171.61	6898.5	7068.1	7068.1	7068.1	7068.1	7068.1		171	10814.3	10730.3	10730.3	10730.3	10730.3	10730.3		171.5	11875.3	11756.2	11756.2	11756.2	11756.2	11756.2		171.8	54333.5	54599.7	54599.7	54599.7	54599.7
171.56	7303.9	7064	7064	7064	7064	7064		170.95	10678.8	10718.2	10718.2	10718.2	10718.2	10718.2		171.45	11975.7	11749.6	11749.6	11749.6	11749.6	11749.6		171.75	54610.1	54597.3	54597.3	54597.3	54597.3
171.51	7252.6	7060.1	7060.1	7060.1	7060.1	7060.1		170.9	10805.2	10717.5	10717.5	10717.5	10717.5	10717.5		171.4	12252.9	11743.9	11743.9	11743.9	11743.9	11743.9		171.7	54633.9	54594.4	54594.4	54594.4	54594.4
171.46	6793	7056.8	7056.8	7056.8	7056.8	7056.8		170.85	10436.2	10709.1	10709.1	10709.1	10709.1	10709.1		171.35	12160.1	11738.2	11738.2	11738.2	11738.2	11738.2		171.65	54390.8	54590.7	54590.7	54590.7	54590.7
171.41	7170.6	7052.4	7052.4	7052.4	7052.4	7052.4		170.8	10442.3	10695	10695	10695	10695	10695		171.3	11935.5	11733.9	11733.9	11733.9	11733.9	11733.9		171.6	54608.6	54586.2	54586.2	54586.2	54586.2
171.36	7031.7	7048.2	7048.2	7048.2	7048.2	7048.2		170.75	10540.2	10681.8	10681.8	10681.8	10681.8	10681.8		171.25	11797.4	11730.1	11730.1	11730.1	11730.1	11730.1		171.55	54582.3	54582.1	54582.1	54582.1	54582.1
171.31	7046.7	7043.6	7043.6	7043.6	7043.6	7043.6		170.7	10505.6	10681.6	10681.6	10681.6	10681.6	10681.6		171.2	11221.4	11727.3	11727.3	11727.3	11727.3	11727.3		171.5	54521.4	54577.7	54577.7	54577.7	54577.7
171.26	7212.1	7039.1	7039.1	7039.1	7039.1	7039.1		170.65	10984.2	10679.1	10679.1	10679.1	10679.1	10679.1		171.15	11652	11724.6	11724.6	11724.6	11724.6	11724.6		171.45	54673.7	54573.9	54573.9	54573.9	54573.9
171.21	7248.8	7033.8	7033.8	7033.8	7033.8	7033.8		170.6	10722	10675.2	10675.2	10675.2	10675.2	10675.2		171.1	11727.6	11721.7	11721.7	11721.7	11721.7	11721.7		171.4	54560.9	54570.7	54570.7	54570.7	54570.7
171.16	7156.7	7027.1	7027.1	7027.1	7027.1	7027.1		170.55	10628	10669.2	10669.2	10669.2	10669.2	10669.2		171.05	11589.1	11719.2	11719.2	11719.2	11719.2	11719.2		171.35	54719.1	54568.4	54568.4	54568.4	54568.4
171.11	7255.9	7019.3	7019.3	7019.3	7019.3	7019.3		170.5	10633.4	10663.7	10663.7	10663.7	10663.7	10663.7		171	11674.9	11716.5	11716.5	11716.5	11716.5	11716.5		171.3	54588.8	54565.4	54565.4	54565.4	54565.4
171.06	7116.4	7009.2	7009.2	7009.2	7009.2	7009.2		170.45	10597.7	10661.1	10661.1	10661.1	10661.1	10661.1		170.95	11575.7	11714.6	11714.6	11714.6	11714.6	11714.6		171.25	54704.6	54562	54562	54562	54562
171.01	7001.9	6998	6998	6998	6998	6998		170.4	11007.8	10659.6	10659.6	10659.6	10659.6	10659.6		170.9	11504.3	11712.9	11712.9	11712.9	11712.9	11712.9		171.2	54698.4	54558.2	54558.2	54558.2	54558.2
170.96	7136.5	6987.5	6987.5	6987.5	6987.5	6987.5		170.35	10902.4	10656.1	10656.1	10656.1	10656.1	10656.1		170.85	11344.1	11711.2	11711.2	11711.2	11711.2	11711.2		171.15	54683.8	54554.6	54554.6	54554.6	54554.6
170.91	6991.1	6976.3	6976.3	6976.3	6976.3	6976.3		170.3	10758.2	10655.3	10655.3	10655.3	10655.3	10655.3		170.8	11466.7	11710.5	11710.5	11710.5	11710.5	11710.5		171.1	54336.1	54550.7	54550.7	54550.7	54550.7
170.86	6925	6963	6963	6963	6963	6963		170.25	10304	10654.4	10654.4	10654.4	10654.4	10654.4		170.75	11521.6	11709.8	11709.8	11709.8	11709.8	11709.8		171.05	54708.5	54546.6	54546.6	54546.6	54546.6
170.81	6955.1	6948.9	6948.9	6948.9	6948.9	6948.9		170.2	10852.6	10652.5	10652.5	10652.5	10652.5	10652.5		170.7	11835.3	11709.1	11709.1	11709.1	11709.1	11709.1		171	54504.7	54542.6	54542.6	54542.6	54542.6
170.76	7164.6	6933.6	6933.6	6933.6	6933.6	6933.6		170.15	10723.6	10650	10650	10650	10650	10650		170.65	12115.1	11708.3	11708.3	11708.3	11708.3	11708.3		170.95	54553.7	54537.8	54537.8	54537.8	54537.8
170.71	7066.7	6917.8	6917.8	6917.8	6917.8	6917.8		170.1	10690.4	10646.5	10646.5	10646.5	10646.5	10646.5		170.6	11803.1	11706.2	11706.2	11706.2	11706.2	11706.2		170.9	54365.3	54532.6	54532.6	54532.6	54532.6
170.66	7171.2	6901.7	6901.7	6901.7	6901.7	6901.7		170.05	10590.2	10643.2	10643.2	10643.2	10643.2	10643.2		170.55	11806.6	11703.4	11703.4	11703.4	11703.4	11703.4		170.85	54858.9	54527.4	54527.4	54527.4	54527.4
170.61	7266.8	6885.6	6885.6	6885.6	6885.6	6885.6		170	10575.9	10639.7	10639.7	10639.7	10639.7	10639.7		170.5	11844.7	11700.3	11700.3	11700.3	11700.3	11700.3		170.8	54728.2	54522.6	54522.6	54522.6	54522.6
170.56	6964	6868.8	6868.8	6868.8	6868.8	6868.8		169.95	10647.7	10636	10636	10636	10636	10636		170.45	11799.8	11697.2	11697.2	11697.2	11697.2	11697.2		170.75	54401.3	54517.8	54517.8	54517.8	54517.8
170.51	6796.9	6851.9	6851.9	6851.9	6851.9	6851.9		169.9	10861.1	10631.7	10631.7	10631.7	10631.7	10631.7		170.4	11918.2	11694.1	11694.1	11694.1	11694.1	11694.1		170.7	54420.2	54512.6	54512.6	54512.6	54512.6
170.46	7185.2	6834.8	6834.8	6834.8	6834.8	6834.8		169.85	10462.1	10626.4	10626.4	10626.4	10626.4	10626.4		170.35	11875.8	11690.9	11690.9	11690.9	11690.9	11690.9		170.65	54630.1	54507.5	54507.5	54507.5	54507.5
170.41	7163.3	6817.4	6817.4	6817.4	6817.4	6817.4		169.8	10331.9	10621.4	10621.4	10621.4	10621.4	10621.4		170.3	12134.8	11687.1	11687.1	11687.1	11687.1	11687.1		170.6	54308.8	54502.4	54502.4	54502.4	54502.4
170.36	7117.1	6799.2	6799.2	6799.2	6799.2	6799.2		169.75	10925.7	10616.4	10616.4	10616.4	10616.4	10616.4		170.25	11955.8	11682.5	11682.5	11682.5	11682.5	11682.5		170.55	54494.4	54497.7	54497.7	54497.7	54497.7
170.31	7093.7	6780	6780	6780	6780	6780		169.7	10781.6	10610.7	10610.7	10610.7	10610.7	10610.7		170.2	11523.6	11677.4	11677.4	11677.4	11677.4	11677.4		170.5	54743.1	54492.2	54492.2	54492.2	54492.2
170.26	6845.5	6760.1	6760.1	6760.1	6760.1	6760.1		169.65	11029.1	10603.9	10603.9	10603.9	10603.9	10603.9		170.15	11984	11671.6	11671.6	11671.6	11671.6	11671.6		170.45	54574.6	54487.3	54487.3	54487.3	54487.3
170.21	6934.2	6739.3	6739.3	6739.3	6739.3	6739.3		169.6	10739.8	10596.9	10596.9	10596.9	10596.9	10596.9		170.1	12034.9	11665.1	11665.1	11665.1	11665.1	11665.1		170.4	54515.4	54481.8	54481.8	54481.8	54481.8
170.16	6892.3	6718.7	6718.7	6718.7	6718.7	6718.7		169.55	10677.8	10589.4	10589.4	10589.4	10589.4	10589.4		170.05	11816.1	11658.4	11658.4	11658.4	11658.4	11658.4		170.35	54259.9	54476.2	54476.2	54476.2	54476.2
170.11	7014.7	6698	6698	6698	6698	6698		169.5	10662	10581.5	10581.5	10581.5	10581.5	10581.5		170	11536	11651.3	11651.3	11651.3	11651.3	11651.3		170.3	54574.3	54470.1	54470.1	54470.1	54470.1
170.06	6910	6677.5	6677.5	6677.5	6677.5	6677.5		169.45	10870.3	10573.2	10573.2	10573.2	10573.2	10573.2		169.95	11558.2	11644.4	11644.4	11644.4	11644.4	11644.4		170.25	54584.3	54464.5	54464.5	54464.5	54464.5
170.01	6803	6657.6	6657.6	6657.6	6657.6	6657.6		169.4	11032.1	10564.3	10564.3	10564.3	10564.3	10564.3		169.9	11481.1	11637.4	11637.4	11637.4	11637.4	11637.4		170.2	54512.9	54459	54459	54459	54459
169.96	6749.7	6637.6	6637.6	6637.6	6637.6	6637.6		169.35	10714.1	10554.7	10554.7	10554.7	10554.7	10554.7		169.85	11831	11630.2	11630.2	11630.2	11630.2	11630.2		170.15	54538.5	54452.8	54452.8	54452.8	54452.8
169.91	6981.8	6616.9	6616.9	6616.9	6616.9	6616.9		169.3	10707.4	10544.9	10544.9	10544.9	10544.9	10544.9		169.8	11670.4	11623.6	11623.6	11623.6	11623.6	11623.6		170.1	54353.2	54445.9	54445.9	54445.9	54445.9
169.86	6919.1	6597.3	6597.3	6597.3	6597.3	6597.3		169.25	11031.1	10534.3	10534.3	10534.3	10534.3	10534.3		169.75	11700.2	11616.7	11616.7	11616.7	11616.7	11616.7		170.05	54540.6	54439	54439	54439	54439
169.81	6737.7	6578	6578	6578	6578	6578		169.2	10763.3	10522.1	10522.1	10522.1	10522.1	10522.1		169.7	11864.1	11609.7	11609.7	11609.7	11609.7	11609.7		170	54329.2	54430.7	54430.7	54430.7	54430.7
169.76	6812.2	6559.3	6559.3	6559.3	6559.3	6559.3		169.15	10837.1	10509.8	10509.8	10509.8	10509.8	10509.8		169.65	12100.7	11603	11603	11603	11603	11603		169.95	54551.3	54422	54422	54422	54422
169.71	6669.2	6541.4	6541.4	6541.4	6541.4	6541.4		169.1	10800.6	10497.5	10497.5	10497.5	10497.5	10497.5		169.6	12019.8	11596	11596	11596	11596	11596		169.9	54478.4	54413	54413	54413	54413
169.66	6679.4	6522.6	6522.6	6522.6	6522.6	6522.6		169.05	10746.3	10485	10485	10485	10485	10485		169.55	11962.2	11589.1	11589.1	11589.1	11589.1	11589.1		169.85	54360.5	54403.9	54403.9	54403.9	54403.9
169.61	6704.5	6504.3	6504.3	6504.3	6504.3	6504.3		169	10605.2	10471.4	10471.4	10471.4	10471.4	10471.4		169.5	11500.9	11583.2	11583.2	11583.2	11583.2	11583.2		169.8	54490.7	54395	54395	54395	54395
169.56	6639.2	6485.3	6485.3	6485.3	6485.3	6485.3		168.95	10725.1	10457.3	10457.3	10457.3	10457.3	10457.3		169.45	11713.3	11577	11577	11577.1	11577	11577.1		169.75	54529.6	54385.3	54385.3	54385.3	54385.3
169.51	6596.5	6466.4	6466.4	6466.4	6466.4	6466.4		168.9	10797.5	10442.2	10442.2	10442.2	10442.2	10442.2		169.4	11777.8	11570.2	11570.2	11570.2	11570.2	11570.2		169.7	54560.3	54375.2	54375.2	54375.2	54375.2
169.46	6598.9	6447.9	6447.9	6447.9	6447.9	6447.9		168.85	10780.5	10426.5	10426.5	10426.5	10426.5	10426.5		169.35	11330.6	11562.7	11562.7	11562.8	11562.7	11562.8		169.65	54479.7	54364.5	54364.5	54364.5	54364.5
169.41	6432.1	6428.7	6428.7	6428.7	6428.7	6428.7		168.8	10751.9	10409.9	10409.9	10409.9	10409.9	10409.9		169.3	11952.1	11554.8	11554.8	11554.8	11554.8	11554.8		169.6	54486.5	54353.3	54353.3	54353.3	54353.3
169.36	6670.7	6408.6	6408.6	6408.6	6408.6	6408.6		168.75	10938.4	10392.1	10392.1	10392.1	10392.1	10392.1		169.25	11998.2	11546.2	11546.2	11546.2	11546.2	11546.2		169.55	54689	54341.7	54341.7	54341.7	54341.7
169.31	6533.6	6389.5	6389.5	6389.5	6389.5	6389.5		168.7	10741.9	10373.8	10373.8	10373.8	10373.8	10373.8		169.2	11610.7	11536.2	11536.2	11536.3	11536.2	11536.3		169.5	54501.5	54328.8	54328.8	54328.8	54328.8
169.26	6461.9	6370.5	6370.5	6370.5	6370.5	6370.5		168.65	10513.2	10355.8	10355.8	10355.8	10355.8	10355.8		169.15	11531.7	11526	11526	11526.1	11526	11526.1		169.45	54614.2	54314.6	54314.6	54314.6	54314.6
169.21	6763.4	6351.1	6351.1	6351.1	6351.1	6351.1		168.6	10886.4	10337.1	10337.1	10337.1	10337.1	10337.1		169.1	11774.8	11515.3	11515.3	11515.3	11515.3	11515.3		169.4	54416.7	54299.3	54299.3	54299.3	54299.3
169.16	6389.8	6333	6333	6333	6333	6333		168.55	11037.6	10318.2	10318.2	10318.2	10318.2	10318.2		169.05	11230.7	11504.6	11504.6	11504.7	11504.6	11504.7		169.35	54195.5	54284.1	54284.1	54284.1	54284.1
169.11	6726.1	6315.9	6315.9	6315.9	6315.9	6315.9		168.5	10767.2	10298.9	10298.9	10298.9	10298.9	10298.9		169	11793.5	11493.7	11493.7	11493.8	11493.7	11493.8		169.3	54369.8	54268.1	54268.1	54268.1	54268.1
169.06	6621.4	6298.8	6298.8	6298.8	6298.8	6298.8		168.45	10856.6	10278.9	10278.9	10278.9	10278.9	10278.9		168.95	11819.9	11483	11483	11483.1	11483	11483.1		169.25	54554.5	54251.3	54251.3	54251.3	54251.3
169.01	6402.7	6282.3	6282.3	6282.3	6282.3	6282.3		168.4	10962.1	10258.2	10258.2	10258.2	10258.2	10258.2		168.9	11812.4	11470.8	11470.8	11471	11470.8	11471		169.2	54549.3	54233.8	54233.8	54233.8	54233.8
168.96	6664.2	6266.1	6266.1	6266.1	6266.1	6266.1		168.35	11223.4	10237.3	10237.3	10237.3	10237.3	10237.3		168.85	11575.8	11458.3	11458.3	11458.5	11458.3	11458.5		169.15	54524.4	54215.5	54215.5	54215.5	54215.5
168.91	6638.2	6250.4	6250.4	6250.4	6250.4	6250.4		168.3	11033.5	10216.5	10216.5	10216.5	10216.5	10216.5		168.8	12082.6	11445.5	11445.5	11445.8	11445.5	11445.8		169.1	54446.9	54197.3	54197.3	54197.3	54197.3
168.86	6301.2	6233.9	6233.9	6233.9	6233.9	6233.9		168.25	10643.1	10195.7	10195.7	10195.7	10195.7	10195.7		168.75	12304.4	11431.9	11431.9	11432.2	11431.9	11432.2		169.05	54643.9	54178.6	54178.6	54178.6	54178.6
168.81	6501.5	6216.6	6216.6	6216.6	6216.6	6216.6		168.2	10567.3	10175	10175	10175	10175	10175		168.7	11674.7	11418.9	11418.9	11419.2	11418.9	11419.2		169	54817.2	54159.6	54159.6	54159.6	54159.6
168.76	6503.9	6199.8	6199.8	6199.8	6199.8	6199.8		168.15	10720.2	10154.8	10154.8	10154.8	10154.8	10154.8		168.65	11943.2	11405.6	11405.6	11405.9	11405.6	11405.9		168.95	54515.6	54139.9	54139.9	54139.9	54139.9
168.71	6040.7	6182.9	6182.9	6182.9	6182.9	6182.9		168.1	10634.6	10134.7	10134.7	10134.7	10134.7	10134.7		168.6	11799	11391.3	11391.3	11391.7	11391.3	11391.7		168.9	54191.3	54120.5	54120.5	54120.5	54120.5
168.66	6023.3	6166.3	6166.3	6166.3	6166.3	6166.3		168.05	10624.6	10114	10114	10114	10114	10114		168.55	11991.8	11376.1	11376.1	11376.6	11376.1	11376.6		168.85	54492.9	54101.3	54101.3	54101.3	54101.3
168.61	6305.9	6150.5	6150.5	6150.5	6150.5	6150.5		168	10810.6	10093.4	10093.4	10093.4	10093.4	10093.4		168.5	11608.5	11359.7	11359.7	11360.2	11359.7	11360.2		168.8	54404.9	54082.2	54082.2	54082.2	54082.2
168.56	6209	6134.3	6134.3	6134.3	6134.3	6134.3		167.95	10614.7	10073.5	10073.5	10073.5	10073.5	10073.5		168.45	12144.4	11341.6	11341.6	11342.3	11341.6	11342.3		168.75	54468	54062.4	54062.4	54062.4	54062.4
168.51	6237.5	6118.8	6118.8	6118.8	6118.8	6118.8		167.9	10382.6	10053.3	10053.3	10053.3	10053.3	10053.3		168.4	11698.6	11323	11323	11323.8	11323	11323.8		168.7	54505.8	54042.2	54042.2	54042.2	54042.2
168.46	6113.6	6103.8	6103.8	6103.8	6103.8	6103.8		167.85	10443.3	10033.3	10033.3	10033.3	10033.3	10033.3		168.35	11663.5	11304.2	11304.2	11305.2	11304.2	11305.2		168.65	54160.5	54022	54022	54022	54022
168.41	6545.8	6089.4	6089.4	6089.4	6089.4	6089.4		167.8	10329.9	10014	10014	10014	10014	10014		168.3	11617.1	11285.4	11285.4	11286.5	11285.4	11286.5		168.6	54398.4	54002.3	54002.3	54002.3	54002.3
168.36	6361.3	6075.8	6075.8	6075.8	6075.8	6075.8		167.75	10288.9	9996.15	9996.15	9996.15	9996.15	9996.15		168.25	11308	11266.7	11266.7	11268	11266.7	11268		168.55	54193.9	53982.5	53982.5	53982.5	53982.5
168.31	6196.6	6063.4	6063.4	6063.4	6063.4	6063.4		167.7	10252.8	9979.09	9979.09	9979.09	9979.09	9979.09		168.2	11918.7	11248.8	11248.8	11250.3	11248.8	11250.3		168.5	54694.7	53962.7	53962.7	53962.7	53962.7
168.26	6274.3	6050.8	6050.8	6050.8	6050.8	6050.8		167.65	10348.7	9962.46	9962.46	9962.46	9962.46	9962.46		168.15	11958.9	11232.4	11232.4	11234.2	11232.4	11234.2		168.45	53975.9	53943.6	53943.6	53943.6	53943.6
168.21	6049.1	6038.4	6038.4	6038.4	6038.4	6038.4		167.6	10455.4	9946.52	9946.52	9946.52	9946.52	9946.52		168.1	11767.1	11216.3	11216.3	11218.4	11216.3	11218.4		168.4	54165.8	53925.8	53925.8	53925.8	53925.8
168.16	6218.1	6026.4	6026.4	6026.4	6026.4	6026.4		167.55	10473.7	9931.61	9931.61	9931.62	9931.61	9931.62		168.05	12307.5	11200.5	11200.5	11203	11200.5	11203		168.35	54009.3	53908.1	53908.1	53908.1	53908.1
168.11	6218.8	6013.7	6013.7	6013.7	6013.7	6013.7		167.5	10232.5	9917.53	9917.53	9917.53	9917.53	9917.53		168	11933.7	11185.2	11185.2	11188.1	11185.2	11188.1		168.3	54174.6	53890.5	53890.5	53890.5	53890.5
168.06	6203.5	6000.7	6000.7	6000.7	6000.7	6000.7		167.45	10513	9904.29	9904.29	9904.29	9904.29	9904.29		167.95	11785.7	11169.7	11169.7	11173	11169.7	11173		168.25	54174	53873.5	53873.5	53873.5	53873.5
168.01	6189.7	5987.5	5987.5	5987.5	5987.5	5987.5		167.4	10469	9892.21	9892.21	9892.21	9892.21	9892.21		167.9	11551.3	11154.1	11154.1	11158	11154.1	11158		168.2	54196.6	53857.5	53857.5	53857.5	53857.5
167.96	5950.6	5975.2	5975.2	5975.2	5975.2	5975.2		167.35	10156.7	9881.25	9881.25	9881.26	9881.25	9881.26		167.85	11505.7	11139.5	11139.5	11144	11139.5	11144		168.15	53963.1	53842.4	53842.4	53842.4	53842.4
167.91	6138.9	5963.6	5963.6	5963.6	5963.6	5963.6		167.3	10003.4	9871.4	9871.4	9871.41	9871.4	9871.41		167.8	11187.4	11125	11125	11130.2	11125	11130.2		168.1	54200.7	53827.7	53827.7	53827.7	53827.7
167.86	6034.8	5952.1	5952.1	5952.1	5952.1	5952.1		167.25	10263.9	9862.11	9862.11	9862.12	9862.11	9862.12		167.75	11187	11111.2	11111.2	11117.2	11111.2	11117.2		168.05	54122.2	53812.8	53812.8	53812.8	53812.8
167.81	6148.4	5942.6	5942.6	5942.6	5942.6	5942.6		167.2	10092.3	9853.23	9853.23	9853.25	9853.23	9853.25		167.7	11021	11097.5	11097.5	11104.3	11097.5	11104.3		168	54004.2	53798.5	53798.5	53798.5	53798.5
167.76	6198.6	5933.8	5933.8	5933.8	5933.8	5933.8		167.15	9857.54	9844.65	9844.65	9844.68	9844.65	9844.68		167.65	11253.1	11082.8	11082.8	11090.8	11082.8	11090.8		167.95	53940.4	53783.9	53783.9	53783.9	53783.9
167.71	6151.3	5925.5	5925.5	5925.5	5925.5	5925.5		167.1	9836.17	9836.68	9836.68	9836.72	9836.68	9836.72		167.6	11366	11068.7	11068.7	11077.9	11068.7	11077.9		167.9	54120.2	53770.7	53770.7	53770.7	53770.7
167.66	6075.1	5917.6	5917.6	5917.6	5917.6	5917.6		167.05	9890.92	9829.8	9829.8	9829.85	9829.8	9829.85		167.55	11259.1	11055.7	11055.7	11066.2	11055.7	11066.2		167.85	53840.4	53757.2	53757.2	53757.2	53757.2
167.61	5884.9	5909.1	5909.1	5909.1	5909.1	5909.1		167	9879.23	9823.66	9823.66	9823.73	9823.66	9823.73		167.5	11846.2	11043.7	11043.7	11055.8	11043.7	11055.8		167.8	53950.1	53744.5	53744.5	53744.5	53744.5
167.56	6149.6	5901	5901	5901	5901	5901		166.95	9898.84	9818.64	9818.64	9818.74	9818.64	9818.74		167.45	11333.5	11033	11033	11046.8	11033	11046.8		167.75	53688.4	53732.5	53732.5	53732.5	53732.5
167.51	5674	5894.3	5894.3	5894.3	5894.3	5894.3		166.9	9742.22	9814.1	9814.1	9814.23	9814.1	9814.23		167.4	11268	11023.7	11023.7	11039.5	11023.7	11039.5		167.7	53769.3	53721	53721	53721	53721
167.46	5844.7	5888.6	5888.6	5888.6	5888.6	5888.6		166.85	9547.34	9811.07	9811.07	9811.26	9811.07	9811.26		167.35	11343.1	11015.3	11015.3	11033.3	11015.3	11033.3		167.65	54117.2	53709.9	53709.9	53709.9	53709.9
167.41	5868.2	5884.8	5884.8	5884.8	5884.8	5884.8		166.8	9941.98	9808.78	9808.78	9809.03	9808.78	9809.03		167.3	10984.1	11007.7	11007.7	11028.3	11007.7	11028.3		167.6	53927.5	53699.7	53699.7	53699.7	53699.7
167.36	5736.2	5881	5881	5881	5881	5881		166.75	9925.97	9806.85	9806.85	9807.2	9806.85	9807.2		167.25	11352.2	11001.2	11001.2	11024.6	11001.2	11024.6		167.55	53948.5	53689.8	53689.8	53689.8	53689.8
167.31	5997.8	5877.2	5877.2	5877.2	5877.2	5877.2		166.7	9957.66	9805.61	9805.61	9806.08	9805.61	9806.08		167.2	11596.3	10995.2	10995.2	11021.9	10995.2	11021.9		167.5	54066.2	53680.9	53680.9	53680.9	53680.9
167.26	5880.4	5873.7	5873.7	5873.7	5873.7	5873.7		166.65	9748.46	9805.11	9805.11	9805.74	9805.11	9805.74		167.15	11315.2	10989.2	10989.2	11019.4	10989.2	11019.4		167.45	53831.1	53673.2	53673.2	53673.2	53673.2
167.21	6015.6	5871.4	5871.4	5871.5	5871.4	5871.5		166.6	9576.31	9804.84	9804.84	9805.69	9804.84	9805.69		167.1	11067	10982.8	10982.8	11017.1	10982.8	11017.1		167.4	53882.3	53666	53666	53666	53666
167.16	6096.8	5869.9	5869.9	5869.9	5869.9	5869.9		166.55	9906.04	9804.74	9804.74	9805.87	9804.74	9805.87		167.05	10841	10976.9	10976.9	11015.8	10976.9	11015.8		167.35	53600.4	53658.7	53658.7	53658.7	53658.7
167.11	5962.9	5868.7	5868.7	5868.8	5868.7	5868.8		166.5	9709	9804.63	9804.63	9806.13	9804.63	9806.13		167	11319.2	10971.6	10971.6	11015.5	10971.6	11015.5		167.3	53491.6	53651.8	53651.8	53651.8	53651.8
167.06	5653.8	5868.1	5868.1	5868.2	5868.1	5868.2		166.45	9872.51	9804.51	9804.51	9806.5	9804.51	9806.5		166.95	10854.3	10967.6	10967.6	11017.2	10967.6	11017.2		167.25	53766.3	53645.2	53645.2	53645.2	53645.2
167.01	5768.5	5867.7	5867.7	5867.8	5867.7	5867.8		166.4	9550.06	9804.38	9804.38	9807	9804.38	9807		166.9	11078	10964.3	10964.3	11020.2	10964.3	11020.2		167.2	53794.6	53638.8	53638.8	53638.8	53638.8
166.96	5516.5	5867.5	5867.5	5867.7	5867.5	5867.7		166.35	9987.27	9804.25	9804.25	9807.69	9804.25	9807.69		166.85	10881.3	10961.1	10961.1	11024.1	10961.1	11024.1		167.15	53657.5	53632.3	53632.3	53632.3	53632.3
166.91	5873.4	5867.4	5867.4	5867.6	5867.4	5867.6		166.3	9903.16	9804.1	9804.1	9808.59	9804.1	9808.59		166.8	10683.2	10958.4	10958.4	11029.3	10958.4	11029.3		167.1	53603.8	53625.7	53625.7	53625.7	53625.7
166.86	6086.7	5867.2	5867.2	5867.5	5867.2	5867.5		166.25	9572.23	9803.93	9803.93	9809.75	9803.93	9809.75		166.75	10749.3	10956.4	10956.4	11035.9	10956.4	11035.9		167.05	53650.4	53620.1	53620.1	53620.1	53620.1
166.81	5883.5	5867	5867	5867.4	5867	5867.4		166.2	9814.65	9803.76	9803.76	9811.28	9803.76	9811.28		166.7	11128.1	10954	10954	11043.1	10954	11043.1		167	53463.1	53614.6	53614.6	53614.6	53614.6
166.76	5709	5866.8	5866.8	5867.4	5866.8	5867.4		166.15	9947.42	9803.56	9803.56	9813.23	9803.56	9813.23		166.65	11128.8	10951.9	10951.9	11051.6	10951.9	11051.6		166.95	53642.6	53609.7	53609.7	53609.7	53609.7
166.71	5936.1	5866.6	5866.6	5867.4	5866.6	5867.4		166.1	9694.12	9803.34	9803.34	9815.72	9803.34	9815.72		166.6	10780.6	10951.2	10951.2	11062.6	10951.2	11062.6		166.9	53875.2	53606.2	53606.2	53606.2	53606.2
166.66	6001.9	5866.4	5866.4	5867.4	5866.4	5867.4		166.05	10078.1	9803.09	9803.09	9818.85	9803.09	9818.85		166.55	10977.4	10951.1	10951.1	11075.4	10951.1	11075.4		166.85	53809.7	53603.5	53603.5	53603.5	53603.5
166.61	5901.9	5866.2	5866.2	5867.6	5866.2	5867.6		166	10036.4	9802.79	9802.79	9822.77	9802.79	9822.77		166.5	10307.5	10951	10951	11089.4	10951	11089.4		166.8	53629.4	53601.1	53601.1	53601.1	53601.1
166.56	5797.8	5866	5866	5867.9	5866	5867.9		165.95	10025.6	9802.45	9802.45	9827.66	9802.45	9827.66		166.45	11343.3	10950.8	10950.8	11104.8	10950.8	11104.8		166.75	53743.1	53598.4	53598.4	53598.4	53598.4
166.51	6015.5	5865.9	5865.9	5868.4	5865.9	5868.4		165.9	9965.99	9802.06	9802.06	9833.72	9802.06	9833.72		166.4	11161.7	10950.6	10950.6	11121.6	10950.6	11121.6		166.7	53597	53596.1	53596.1	53596.1	53596.1
166.46	6230	5865.6	5865.6	5869	5865.6	5869		165.85	9940.22	9801.64	9801.64	9841.22	9801.64	9841.22		166.35	10951.6	10950.5	10950.5	11140.1	10950.5	11140.1		166.65	53744.7	53594.5	53594.5	53594.5	53594.5
166.41	5937.9	5865.4	5865.4	5869.8	5865.4	5869.8		165.8	10099.9	9801.16	9801.16	9850.39	9801.16	9850.39		166.3	10896	10950.2	10950.2	11160.2	10950.2	11160.2		166.6	53579.9	53593.2	53593.2	53593.2	53593.2
166.36	6289.4	5865.1	5865.1	5871	5865.1	5871		165.75	9979.35	9800.64	9800.64	9861.59	9800.64	9861.59		166.25	11123	10950	10950	11182.1	10950	11182.1		166.55	53752.1	53591.2	53591.2	53591.2	53591.2
166.31	5950.6	5864.8	5864.8	5872.5	5864.8	5872.5		165.7	10360.4	9800.06	9800.06	9875.16	9800.06	9875.16		166.2	11140.6	10949.7	10949.7	11205.9	10949.7	11205.9		166.5	53619.4	53589	53589	53589	53589
166.26	5654	5864.5	5864.5	5874.5	5864.5	5874.5		165.65	10373.4	9799.4	9799.4	9891.49	9799.4	9891.49		166.15	10721.2	10949.4	10949.4	11231.7	10949.4	11231.7		166.45	53400	53587.5	53587.5	53587.5	53587.5
166.21	5948.9	5864.2	5864.2	5877.2	5864.2	5877.2		165.6	10439.2	9798.67	9798.67	9911.06	9798.67	9911.06		166.1	10842.3	10949	10949	11259.6	10949	11259.6		166.4	53447.4	53585.5	53585.5	53585.5	53585.5
166.16	5890.5	5863.8	5863.8	5880.7	5863.8	5880.7		165.55	10493.4	9797.88	9797.88	9934.38	9797.88	9934.38		166.05	11568.8	10948.7	10948.7	11289.9	10948.7	11289.9		166.35	53684.6	53583.6	53583.6	53583.6	53583.6
166.11	5902	5863.4	5863.4	5885.1	5863.4	5885.1		165.5	10643.4	9797	9797	9961.97	9797	9961.97		166	11346.8	10948.3	10948.3	11322.5	10948.3	11322.5		166.3	53689.6	53581.9	53581.9	53581.9	53581.9
166.06	6047.2	5863	5863	5890.8	5863	5890.8		165.45	10536.8	9796.03	9796.04	9994.44	9796.03	9994.44		165.95	11263.2	10947.8	10947.8	11357.6	10947.8	11357.6		166.25	53275.2	53580.6	53580.6	53580.6	53580.6
166.01	6255.5	5862.5	5862.5	5898.1	5862.5	5898.1		165.4	10550.3	9795	9795.01	10032.4	9795	10032.4		165.9	11448.7	10947.3	10947.3	11395.3	10947.3	11395.3		166.2	53437.8	53579.4	53579.4	53579.4	53579.4
165.96	6243.1	5862.1	5862.1	5907.2	5862.1	5907.2		165.35	10684.9	9793.9	9793.92	10076.6	9793.9	10076.7		165.85	11503.6	10946.7	10946.7	11435.7	10946.7	11435.7		166.15	53633.8	53578.2	53578.2	53578.2	53578.2
165.91	6217.2	5861.5	5861.5	5918.5	5861.5	5918.5		165.3	10771.7	9792.75	9792.78	10127.7	9792.75	10127.8		165.8	11163	10946	10946	11478.9	10946	11478.9		166.1	53955.8	53576.9	53576.9	53576.9	53576.9
165.86	6243.6	5861	5861	5932.7	5861	5932.7		165.25	11061.8	9791.53	9791.56	10186.4	9791.53	10186.4		165.75	11502.8	10945.3	10945.3	11525	10945.3	11525		166.05	53634.5	53575.8	53575.8	53575.8	53575.8
165.81	6330.3	5860.4	5860.4	5950.1	5860.4	5950.1		165.2	11187.5	9790.22	9790.28	10253.3	9790.22	10253.3		165.7	11650.3	10944.5	10944.5	11574.1	10944.5	11574.1		166	53306.6	53574.7	53574.7	53574.7	53574.7
165.76	6303.1	5859.7	5859.7	5971.4	5859.7	5971.4		165.15	11040	9788.83	9788.92	10329	9788.83	10329		165.65	11554.4	10943.6	10943.6	11626.3	10943.6	11626.3		165.95	53689.7	53574.2	53574.2	53574.2	53574.2
165.71	6525.1	5859	5859	5997.4	5859	5997.4		165.1	11083.2	9787.37	9787.51	10414.1	9787.37	10414.2		165.6	11464.3	10942.6	10942.6	11681.5	10942.6	11681.5		165.9	53523.7	53574.1	53574.1	53574.1	53574.1
165.66	6200.6	5858.2	5858.2	6028.8	5858.2	6028.8		165.05	11506.8	9785.84	9786.04	10509.1	9785.84	10509.3		165.55	11486.8	10941.6	10941.6	11740	10941.6	11740		165.85	53798.4	53574	53574	53574	53574
165.61	6465.9	5857.3	5857.3	6066.6	5857.3	6066.6		165	11635.9	9784.22	9784.52	10614.2	9784.22	10614.5		165.5	11694.3	10940.4	10940.4	11801.6	10940.4	11801.6		165.8	53591.2	53573.9	53573.9	53573.9	53573.9
165.56	6373	5856.3	5856.4	6111.8	5856.3	6111.8		164.95	11435.8	9782.52	9782.96	10729.7	9782.52	10730.2		165.45	11981.6	10939.1	10939.1	11866.4	10939.1	11866.4		165.75	53561.1	53573.8	53573.8	53573.8	53573.8
165.51	6463.1	5855.2	5855.3	6165.5	5855.2	6165.6		164.9	11110.3	9780.74	9781.4	10855.4	9780.74	10856.1		165.4	12146.6	10937.8	10937.8	11934.4	10937.8	11934.4		165.7	53730.8	53573.8	53573.8	53573.8	53573.8
165.46	6912.2	5854	5854	6229	5854	6229.1		164.85	11079.5	9778.86	9779.82	10991	9778.86	10992		165.35	12134.6	10936.4	10936.4	12005.6	10936.4	12005.6		165.65	53614	53573.7	53573.7	53573.7	53573.7
165.41	6972.1	5852.7	5852.7	6303.6	5852.7	6303.7		164.8	11315.6	9776.88	9778.27	11135.9	9776.88	11137.3		165.3	12406.9	10934.8	10934.8	12079.9	10934.8	12079.9		165.6	53644.4	53573.6	53573.6	53573.6	53573.6
165.36	6608.9	5851.2	5851.3	6390.7	5851.2	6390.8		164.75	11589.9	9774.8	9776.79	11289	9774.8	11290.9		165.25	12450.6	10933.2	10933.2	12157.2	10933.2	12157.2		165.55	53559.5	53573.5	53573.5	53573.5	53573.5
165.31	6891.1	5849.6	5849.7	6491.6	5849.6	6491.7		164.7	11616.6	9772.62	9775.47	11448.9	9772.62	11451.8		165.2	12396	10931.4	10931.4	12237.4	10931.4	12237.4		165.5	53494.9	53573.4	53573.4	53573.4	53573.4
165.26	7391	5847.9	5848	6608	5847.9	6608.1		164.65	11706.5	9770.35	9774.39	11614.1	9770.35	11618.2		165.15	12557.5	10929.6	10929.6	12320.2	10929.6	12320.3		165.45	53385.1	53573.2	53573.2	53573.2	53573.2
165.21	7484.5	5846	5846.3	6741.1	5846	6741.3		164.6	11818	9767.99	9773.7	11782.4	9767.99	11788.1		165.1	12666.5	10927.6	10927.7	12405.7	10927.6	12405.7		165.4	53511.2	53573.1	53573.1	53573.1	53573.1
165.16	7466.7	5844	5844.3	6892.4	5844	6892.7		164.55	12023.4	9765.52	9773.52	11951.1	9765.52	11959.1		165.05	12744	10925.6	10925.6	12493.4	10925.6	12493.4		165.35	53488.4	53573	53573	53573	53573
165.11	7514.4	5841.8	5842.3	7063.1	5841.8	7063.6		164.5	12038.4	9762.95	9774.09	12117.7	9762.95	12128.8		165	12915.9	10923.4	10923.4	12583.1	10923.4	12583.1		165.3	53542.6	53572.8	53572.8	53572.8	53572.8
165.06	8447.1	5839.4	5840.1	7254.2	5839.4	7255		164.45	12042.3	9760.28	9775.69	12278.8	9760.28	12294.2		164.95	12886.9	10921.1	10921.1	12674.5	10921.1	12674.5		165.25	53786.4	53572.6	53572.6	53572.6	53572.6
165.01	8057.2	5836.7	5837.9	7466.6	5836.7	7467.7		164.4	12500	9757.53	9778.69	12431.3	9757.53	12452.5		164.9	12777.3	10918.7	10918.7	12767.3	10918.7	12767.3		165.2	53503.3	53572.4	53572.4	53572.4	53572.4
164.96	8309.8	5833.9	5835.6	7700.5	5833.9	7702.2		164.35	12497.2	9754.67	9783.55	12571.8	9754.66	12600.7		164.85	13223.8	10916.2	10916.3	12861.1	10916.2	12861.2		165.15	53387.8	53572.2	53572.2	53572.2	53572.2
164.91	8845.9	5830.8	5833.3	7956	5830.8	7958.4		164.3	12596.8	9751.69	9790.83	12696.9	9751.68	12736		164.8	13524.6	10913.6	10913.7	12955.6	10913.6	12955.6		165.1	53583.4	53571.9	53571.9	53571.9	53571.9
164.86	8828.4	5827.5	5831.1	8232.5	5827.5	8236		164.25	12682.4	9748.59	9801.27	12803.4	9748.57	12856.2		164.75	13002	10910.9	10911	13050.1	10910.9	13050.2		165.05	53980.6	53571.7	53571.7	53571.7	53571.7
164.81	8892.9	5824	5829.1	8528.8	5824	8533.9		164.2	12834.3	9745.38	9815.83	12888.7	9745.35	12959.2		164.7	13257.5	10908	10908.2	13144.3	10908	13144.5		165	53978.7	53571.4	53571.4	53571.4	53571.4
164.76	8886.8	5820.2	5827.4	8843	5820.2	8850.2		164.15	12786.1	9742.08	9835.65	12950.3	9742.04	13043.9		164.65	13317.3	10905.1	10905.4	13237.6	10905.1	13237.9		164.95	53799.8	53571.1	53571.2	53571.1	53571.2
164.71	9487.7	5816.1	5826.4	9172.3	5816.1	9182.6		164.1	13024.7	9738.67	9862.11	12986.4	9738.61	13109.9		164.6	13606.7	10902.1	10902.6	13329.6	10902.1	13330.1		164.9	53785.9	53570.8	53570.9	53570.8	53570.9
164.66	9635.9	5811.7	5826.2	9513.2	5811.7	9527.7		164.05	13136	9735.16	9896.9	12995.9	9735.06	13157.8		164.55	13435.6	10899.1	10899.7	13419.6	10899.1	13420.3		164.85	53984.7	53570.4	53570.6	53570.4	53570.6
164.61	10045.1	5807.1	5827.3	9861.4	5807.1	9881.6		164	13345.9	9731.55	9942.05	12978.5	9731.39	13189.3		164.5	13986.1	10895.9	10896.9	13507.1	10895.9	13508.1		164.8	54131	53570.1	53570.3	53570.1	53570.3
164.56	10494.3	5802.2	5830.3	10211.7	5802.2	10239.8		163.95	13127.6	9727.85	9999.95	12934.5	9727.62	13207.1		164.45	13433.7	10892.7	10894.2	13591.4	10892.7	13592.9		164.75	54010.9	53569.7	53570	53569.7	53570
164.51	10613.6	5797	5835.8	10558.1	5797	10596.9		163.9	13581.1	9724.06	10073.4	12865.1	9723.72	13215.1		164.4	13594.6	10889.3	10891.6	13672	10889.3	13674.3		164.7	53847.9	53569.3	53569.8	53569.3	53569.8
164.46	10683.5	5791.6	5844.8	10894.1	5791.6	10947.3		163.85	13355.6	9720.17	10165.6	12772	9719.67	13218.5		164.35	14061.9	10885.9	10889.2	13748.3	10885.9	13751.6		164.65	53918	53568.8	53569.7	53568.8	53569.7
164.41	11039.9	5785.9	5858.3	11212.8	5785.9	11285.3		163.8	13527.3	9716.24	10280.2	12657.7	9715.5	13223.2		164.3	14365.7	10882.3	10887.1	13819.6	10882.3	13824.4		164.6	53796.5	53568.4	53569.7	53568.4	53569.7
164.36	11729.7	5779.9	5877.9	11507	5779.9	11605		163.75	13199.4	9712.23	10421.4	12524.8	9711.15	13236.2		164.25	14012.5	10878.7	10885.7	13885.4	10878.7	13892.4		164.55	54127.2	53567.9	53569.9	53567.8	53569.9
164.31	11739.2	5773.7	5905.3	11769.5	5773.7	11901.1		163.7	13537.5	9708.2	10593.8	12376.6	9706.63	13265.3		164.2	13840.6	10875	10885	13945.3	10875	13955.3		164.5	54149.6	53567.3	53570.4	53567.3	53570.5
164.26	12165	5767.3	5942.7	11993.7	5767.3	12169.1		163.65	13772.3	9704.18	10802.1	12216.4	9701.91	13318.9		164.15	13835	10871.2	10885.5	13998.6	10871.2	14012.9		164.45	54043.1	53566.8	53571.5	53566.7	53571.6
164.21	12658.6	5760.6	5992.9	12173.4	5760.6	12405.7		163.6	13979	9700.2	11051.6	12047.5	9696.95	13405.4		164.1	14166	10867.3	10887.5	14044.9	10867.3	14065.1		164.4	53750.1	53566.2	53573.4	53566.1	53573.5
164.16	12434.6	5753.6	6059.2	12303.4	5753.6	12609		163.55	13931.8	9696.35	11347.8	11873.1	9691.72	13533.7		164.05	14070.1	10863.4	10891.7	14083.8	10863.3	14112.2		164.35	53858.7	53565.6	53576.3	53565.4	53576.4
164.11	12451.3	5746.4	6145.6	12380	5746.4	12779.2		163.5	14124.3	9692.75	11695.8	11696.3	9686.2	13712.4		164	14158.5	10859.3	10898.8	14114.9	10859.3	14154.4		164.3	53976	53565	53580.8	53564.7	53581
164.06	12954.1	5738.9	6256.7	12400.7	5738.9	12918.5		163.45	14403.4	9689.54	12100.9	11519.9	9680.33	13949.6		163.95	14502.6	10855.2	10909.6	14137.9	10855.1	14192.5		164.25	54057.1	53564.3	53587.5	53564	53587.8
164.01	13081.7	5731.1	6398	12364.7	5731.1	13031.7		163.4	14836.6	9686.97	12567.5	11346.3	9674.11	14252.5		163.9	14739.5	10851.1	10925.6	14152.7	10850.9	14227.5		164.2	54358.8	53563.7	53597.2	53563.2	53597.7
163.96	13236.4	5723	6576.1	12272.9	5723	13125.9		163.35	14761.9	9685.29	13099.3	11177.6	9667.44	14627.3		163.85	14901	10846.9	10948.1	14158.9	10846.7	14260.6		164.15	54101.9	53563	53611.1	53562.3	53611.8
163.91	12876.6	5714.6	6798	12127.4	5714.6	13210.8		163.3	15891.7	9684.97	13698.7	11015.5	9660.35	15078.5		163.8	14529	10842.6	10978.9	14156.6	10842.3	14293.6		164.1	54332.5	53562.3	53630.6	53561.4	53631.6
163.86	13414	5705.8	7072	11932.3	5705.8	13298.5		163.25	15812.2	9686.5	14366.1	10861.4	9652.76	15608.5		163.75	14778.2	10838.4	11020.5	14145.7	10837.8	14328.9		164.05	54267.5	53561.7	53657.7	53560.3	53659.1
163.81	13358.5	5696.7	7407.2	11692.5	5696.6	13403.1		163.2	16498.5	9690.56	15100.1	10716	9644.63	16217.4		163.7	14608.1	10834.1	11075.5	14126.2	10833.3	14369.2		164	54352.4	53561	53694.8	53559.1	53696.8
163.76	13744.2	5687.1	7813.3	11414.1	5687	13540.4		163.15	17332.8	9698.07	15896.2	10580	9635.92	16902.4		163.65	14342.4	10829.7	11147.2	14098.3	10828.6	14418.1		163.95	54487.3	53560.4	53744.9	53557.7	53747.7
163.71	13640	5677	8300.6	11103.9	5676.9	13727.6		163.1	17926.1	9710.14	16746.9	10453.8	9626.6	17657.7		163.6	14844	10825.4	11239.5	14062.2	10823.8	14479.5		163.9	54797.8	53559.9	53811.9	53556.1	53815.8
163.66	14530.5	5666.4	8879.8	10768.9	5666.3	13982.4		163.05	18781.6	9728.23	17641.4	10337.3	9616.63	18473.7		163.55	15285.8	10821.1	11356.9	14018	10818.8	14558.3		163.85	54472.5	53559.7	53900.4	53554.3	53905.7
163.61	14623	5655.2	9561.5	10416.2	5655.1	14322.7		163	19496.8	9754.13	18565.1	10230.4	9606	19337.7		163.5	14792.2	10816.9	11504.3	13966.1	10813.6	14660		163.8	54689.7	53559.7	54015.8	53552.3	54023.2
163.56	15267	5643.4	10355.6	10052.7	5643.2	14765.3		162.95	20321.3	9790.05	19500	10132.8	9594.69	20233.4		163.45	14765.9	10812.9	11687.5	13906.9	10808.3	14790.7		163.75	55163.7	53560.1	54164.6	53549.9	54174.8
163.51	16179.8	5630.9	11271.1	9684.9	5630.6	15325.7		162.9	21552.5	9838.72	20424.4	10043.9	9582.7	21141.6		163.4	14950.9	10809.1	11912.5	13840.7	10802.6	14957.1		163.7	55762.1	53561.2	54354.2	53547.3	54368.1
163.46	16978.3	5617.6	12314.8	9318.6	5617.1	16016.7		162.85	21669.9	9903.37	21314.3	9963.26	9570.01	22040.9		163.35	15625.5	10805.8	12185.9	13768.1	10796.7	15166.4		163.65	55931.7	53563.1	54593	53544.2	54611.9
163.41	17935.2	5603.6	13491.1	8959	5602.8	16848		162.8	23000.5	9987.94	22143.7	9890.23	9556.65	22908.5		163.3	15049.1	10803.1	12514.4	13689.5	10790.5	15426.1		163.6	55940.1	53566.3	54889.8	53540.8	54915.3
163.36	18170.9	5588.8	14800.5	8610.3	5587.5	17824.6		162.75	23840.6	10097	22886	9824.14	9542.62	23721.9		163.25	15730.3	10801.4	12904.5	13605.5	10783.9	15743.7		163.55	56620.7	53571.2	55254	53536.9	55288.3
163.31	19681.8	5573.2	16239.1	8276	5571.2	18946		162.7	24282.9	10236.1	23515.5	9764.35	9527.97	24460		163.2	16590.6	10800.9	13362.4	13516.5	10776.9	16126		163.5	57348.2	53578.3	55695.1	53532.4	55741
163.26	21106.1	5557	17797.4	7958.8	5553.8	20205.6		162.65	25241.9	10411.2	24009	9710.19	9512.7	25105		163.15	16321.4	10802.2	13893	13423.2	10769.4	16579.5		163.45	57726.4	53588.4	56221.8	53527.4	56282.8
163.21	21723.3	5540.3	19459.5	7660.5	5535.3	21589.7		162.6	26188.8	10629.6	24347.3	9661.05	9496.86	25644.3		163.1	16561.3	10805.9	14500.1	13326	10761.5	17109		163.4	58225.9	53602.5	56841.4	53521.7	56922.2
163.16	23709	5523.5	21202.5	7382.3	5515.7	23076.9		162.55	26603.8	10899.1	24516.5	9616.27	9480.43	26071.1		163.05	17701.6	10812.9	15184.9	13225.6	10753.1	17717.3		163.35	58865.6	53621.6	57559.2	53515.4	57665.3
163.11	25557.5	5507	22996.1	7124.7	5494.9	24637.9		162.5	26888.4	11228.5	24509.3	9575.26	9463.42	26386.2		163	17806	10824.1	15946.2	13122.5	10744.1	18404.7		163.3	59573.4	53647.2	58376.6	53508.4	58515.4
163.06	26497	5491.4	24803	6888	5473.1	26236.2		162.45	27151.9	11627.3	24325.1	9537.48	9445.85	26598.2		162.95	18583.3	10841	16778.8	13017.1	10734.4	19168.1		163.25	60376.2	53681.1	59290.7	53500.7	59471
163.01	28436.1	5477.8	26579.5	6671.5	5450.2	27828.5		162.4	27846	12105.7	23970.8	9502.45	9427.74	26723.4		162.9	19683.4	10865.1	17673.6	12910.1	10724.1	20000.6		163.2	61501.7	53725.3	60292.5	53492.2	60525.7
162.96	29667	5467.5	28276.7	6474.7	5426.3	29366.3		162.35	27493.2	12674.1	23459.4	9469.72	9409.09	26785.1		162.85	20001	10898.3	18616.8	12801.9	10713.1	20890.8		163.15	62584.5	53782.5	61366.5	53482.8	61666.1
162.91	31090	5462.3	29842.6	6296.6	5401.5	30798.5		162.3	27552.8	13343.3	22809.9	9438.9	9389.93	26812.2		162.8	21114.6	10943.3	19589.6	12693	10701.4	21823		163.1	63328.5	53855.7	62489.4	53472.7	62872.4
162.86	32548.6	5464.7	31224.9	6135.9	5375.9	32073.8		162.25	27756.7	14123.5	22044.9	9409.55	9370.19	26837.6		162.75	22007.6	11002.9	20568.4	12583.9	10689	22777.2		163.05	64530.5	53948.6	63630.3	53461.9	64117
162.81	33568.1	5478.1	32373.6	5991.5	5349.5	33144.3		162.2	27599.4	15024.2	21190	9381.35	9349.87	26895.9		162.7	22488	11080.8	21525.6	12475	10675.9	23729.4		163	65619.4	54065.2	64751.5	53450.2	65366.5
162.76	33983.6	5506.8	33244.9	5861.9	5322.5	33968.7		162.15	27190.2	16053.6	20271.8	9354.03	9328.96	27021.5		162.65	23105	11181.1	22429.8	12366.7	10662.2	24653.2		162.95	66673.9	54210.5	65809.4	53437.8	66582.1
162.71	34866.3	5556.4	33803.5	5745.9	5294.9	34515.9		162.1	28389.4	17217.7	19316.3	9327.27	9307.4	27246.4		162.6	24016	11308.6	23248.4	12259.5	10647.8	25520.8		162.9	67464.4	54389.9	66757.9	53424.8	67723
162.66	35079.2	5634.2	34026	5642	5267	34768.2		162.05	28929.4	18519.4	18347.9	9300.87	9285.2	27597.8		162.55	24828	11469	23948.6	12153.7	10632.7	26305.8		162.85	68103.6	54609.7	67550.9	53411	68749.6
162.61	35098.2	5749.3	33902	5549	5238.7	34722.9		162	29433.7	19958.2	17388.5	9274.66	9262.36	28096.6		162.5	26138.2	11668.6	24500.4	12049.4	10617	26984.4		162.8	69330.6	54876.6	68146.8	53396.5	69626.9
162.56	34570.4	5913.1	33435.6	5465.6	5210.1	34394		161.95	29645.3	21528.5	16456.5	9248.47	9238.85	28755.8		162.45	26655.4	11914.6	24879	11947.1	10600.8	27539.2		162.75	70038.3	55198.3	68512.4	53381.4	70329.3
162.51	33850	6139.4	32644.9	5390.8	5181.5	33812.1		161.9	30376.7	23219.6	15566.7	9222.16	9214.68	29579.2		162.4	27501.8	12214.9	25065.6	11846.9	10583.8	27959.8		162.7	70843.3	55582.9	68626.2	53365.8	70843.3
162.46	33332.5	6444.9	31560.2	5323.4	5152.8	33022.9		161.85	31080.5	25014.3	14730.6	9195.6	9189.81	30560.8		162.35	27415	12577.9	25051.2	11749.1	10566.4	28245.4		162.65	71043	56039	68480.5	53349.5	71170
162.41	32781.4	6849.3	30221.9	5262.3	5124	32085.6		161.8	32622.7	26888.4	13955.8	9168.7	9164.24	31684.5		162.3	27735.2	13012.9	24835.2	11653.7	10548.3	28405.2		162.6	70767.9	56575.6	68083.1	53332.8	71325.9
162.36	31253.6	7375.2	28677.8	5206.7	5095.1	31069.6		161.75	33987.9	28811.2	13247	9141.35	9137.94	32923.6		162.25	27595.6	13529.4	24427.4	11561.1	10529.8	28458.2		162.55	71107.2	57201.7	67455.4	53315.5	71341.6
162.31	30103.2	8048.2	26979.6	5155.8	5066.1	30051.5		161.7	34798.3	30744.7	12605.9	9113.51	9110.9	34242.4		162.2	27388.6	14136.9	23845.6	11471.1	10510.9	28431.8		162.5	71056.7	57926.1	66630.8	53297.7	71259.2
162.26	28984.9	8896.4	25179.9	5108.6	5037	29111		161.65	36431.3	32645.3	12032.4	9085.12	9083.14	35596.5		162.15	27832	14844.7	23114.8	11384	10491.4	28360.6		162.45	70956.7	58757.2	65651	53279.4	71128.8
162.21	28484	9949.2	23329.2	5064.6	5007.6	28327.9		161.6	37400.8	34464.3	11524	9056.23	9054.73	36935.1		162.1	28041.6	15661.6	22264.8	11299.6	10471.4	28283.4		162.4	71379.9	59702.3	64561.9	53260.7	71003.5
162.16	27983.3	11236.7	21473.7	5023	4977.9	27777.6		161.55	38187.7	36150.2	11077.5	9026.82	9025.69	38203.1		162.05	27875.4	16595.1	21328.4	11218	10450.8	28239.8		162.35	71304.4	60767	63409.9	53241.5	70935.5
162.11	27352.1	12787.3	19653.6	4983.32	4947.77	27528.7		161.5	39048.5	37650.9	10688.3	8996.98	8996.14	39344		162	28038.8	17650.7	20338.2	11139.1	10429.8	28268.4		162.3	70852.6	61955.2	62238.4	53221.7	70971.8
162.06	27250	14625.7	17902.4	4944.96	4917.1	27638.8		161.45	39389.4	38916.7	10351.5	8966.78	8966.15	40302.7		161.95	29073.8	18831.7	19325.5	11062.9	10408.2	28403.8		162.25	71025	63267.6	61085.1	53201.4	71151.3
162.01	27787.7	16769.6	16245.9	4907.49	4885.76	28151.5		161.4	40304.8	39902.7	10061.8	8936.3	8935.84	41029.2		161.9	28564	20137.8	18318.2	10989.3	10386	28673.4		162.2	71733.5	64702	59980.9	53180.6	71502.4
161.96	29552	19226.4	14703.2	4870.51	4853.64	29092.9		161.35	40922.8	40572.7	9813.95	8905.66	8905.31	41481.6		161.85	28779	21565	17340	10918.2	10363.1	29097		162.15	71330.9	66251.7	58949.1	53159.2	72041.7
161.91	30687.5	21989.4	13286.3	4833.67	4820.64	30468.1		161.3	41240.5	40900.5	9602.8	8874.97	8874.72	41628.8		161.8	28256.4	23104.2	16409.8	10849.5	10339.7	29684		162.1	72254.3	67905.7	58005.3	53137.1	72773.9
161.86	31893.7	25033.6	12001.5	4796.75	4786.73	32258.4		161.25	41297.8	40872.8	9423.54	8844.39	8844.21	41452.3		161.75	29720	24741	15541.6	10783.1	10315.7	30434.2		162.05	73198.6	69647.7	57158.2	53114.4	73691.4
161.81	34897	28312.7	10849.9	4759.52	4751.85	34418.5		161.2	41244.4	40489.6	9271.73	8814.08	8813.95	40947.5		161.7	30711.2	26454.8	14744.4	10718.8	10291	31336		162	73568.8	71455.7	56410.7	53091.1	74775.4
161.76	37269.2	31756.4	9828.8	4721.79	4715.95	36875.1		161.15	39787.7	39764.5	9143.32	8784.17	8784.08	40123.8		161.65	31701	28218.8	14023.3	10656.6	10265.5	32367.8		161.95	74630.2	73302.5	55761.3	53067	75996.9
161.71	40150.7	35269.7	8932.2	4683.51	4679.09	39527.2		161.1	38782.2	38723.5	9034.77	8754.84	8754.77	39003.5		161.6	31787.2	30000.6	13379.9	10596.2	10239.4	33498		161.9	75840.7	75155.3	55204.8	53042.2	77317.9
161.66	42567.6	38734.6	8152	4644.63	4641.3	42248.7		161.05	37931.7	37403.2	8942.95	8726.25	8726.2	37620		161.55	33655	31761.6	12812.8	10537.6	10212.6	34686.8		161.85	77315.1	76976.5	54733.8	53016.6	78693.6
161.61	44857.5	42015.1	7478.7	4605.17	4602.67	44893.6		161	36600	35848.6	8865.16	8698.54	8698.51	36015.3		161.5	34342.6	33459	12318.5	10480.8	10185.1	35888		161.8	78779	78725	54339.4	52990.4	80074
161.56	47447.3	44964.9	6901.8	4565.17	4563.3	47305.3		160.95	35389.1	34109.4	8799.06	8671.82	8671.8	34236.7		161.45	36264.2	35046.6	11891.7	10425.5	10157.1	37049.8		161.75	80070.1	80357.1	54012.3	52963.6	81405.8
161.51	48797	47438.1	6410.8	4524.75	4523.36	49327		160.9	33074.4	32238.1	8742.7	8646.19	8646.17	32334.6		161.4	37108.6	36477.6	11526.6	10371.8	10128.4	38119.2		161.7	81078.7	81828.6	53743.1	52936.2	82635.5
161.46	50124.7	49302.2	5995.5	4484.07	4483.04	50815.7		160.85	31134.3	30286.2	8694.46	8621.74	8621.73	30358.9		161.35	37838.6	37706.2	11216.6	10319.6	10099.3	39043.8		161.65	82738.5	83096.7	53522.9	52908.2	83711.3
161.41	50152.9	50450.7	5645.7	4443.34	4442.58	51654.6		160.8	28871.8	28302.6	8653.02	8598.6	8598.59	28357		161.3	38694.6	38690.6	10955.1	10269	10069.8	39775.2		161.6	83077.4	84122.3	53343.4	52879.9	84585.8
161.36	50814.6	50814.6	5352.5	4402.74	4402.18	51765.5		160.75	27231.6	26331.3	8617.28	8576.83	8576.82	26371.7		161.25	39605.6	39395.8	10735.7	10219.8	10040	40271.2		161.55	84014.6	84872.2	53197.4	52851.3	85218.3
161.31	49995.6	50370.2	5107.4	4362.5	4362.09	51116		160.7	25754.9	24410.2	8586.37	8556.5	8556.49	24440		161.2	39836.6	39795	10552.1	10172	10010	40499.2		161.5	84649.4	85321.2	53078.4	52822.6	85577.1
161.26	48000.2	49141.7	4903.03	4322.84	4322.55	49722.5		160.65	23298.5	22570.4	8559.56	8537.66	8537.65	22592.3		161.15	40164.8	39872.8	10399	10125.8	9980.04	40437.6		161.45	85453.5	85453.5	52981.1	52793.8	85640.8
161.21	46129.3	47198.6	4732.75	4284.05	4283.83	47647.7		160.6	21429.1	20836	8536.28	8520.32	8520.32	20852		161.1	38999.2	39625.4	10271.3	10081.1	9950.18	40077.4		161.4	84550.2	85263.8	52900.9	52765.1	85399.6
161.16	43804.2	44647.8	4590.99	4246.38	4246.23	44992.7		160.55	19961.1	19224.2	8516.01	8504.46	8504.46	19235.8		161.05	38652.4	39060.8	10164.9	10038.1	9920.66	39422.4		161.35	84083.6	84757.7	52834.2	52736.8	84855.1
161.11	41393.8	41622.4	4472.92	4210.08	4209.98	41885.5		160.5	18570.1	17746.1	8498.35	8490.05	8490.04	17754.4		161	39041.6	38199	10075.8	9996.76	9891.56	38488.4		161.3	83607.8	83951.2	52778.1	52708.9	84020.5
161.06	37559.6	38268.6	4374.46	4175.38	4175.3	38467.8		160.45	17401	16407	8482.98	8477.06	8477.05	16412.9		160.95	38429.2	37069.6	10000.9	9957.16	9863.1	37301.6		161.25	81429.2	82870	52730.3	52681.6	82918.7
161.01	33774.1	34733	4292.22	4142.47	4142.41	34882.8		160.4	15835	15207.6	8469.62	8465.41	8465.41	15211.8		160.9	36644.2	35711	9937.7	9919.4	9835.4	35897.4		161.2	80166.4	81547.5	52689.1	52655.1	81581.5
160.96	29799.3	31152	4223.42	4111.55	4111.51	31263.9		160.35	14568.9	14144.9	8458.04	8455.08	8455.08	14147.8		160.85	34401	34166.6	9883.94	9883.5	9808.62	34316.8		161.15	79283.3	80023	52653	52629.5	80046.5
160.91	27464.9	27643.6	4165.72	4082.73	4082.7	27726.6		160.3	13784.7	13212.7	8448.03	8445.96	8445.96	13214.8		160.8	33524.2	32483	9837.92	9849.58	9782.9	32604.6		161.1	76859.9	78339.6	52621	52605	78355.6
160.86	24043.4	24303	4117.28	4056.13	4056.11	24364.2		160.25	12935.1	12403	8439.39	8437.95	8437.95	12404.4		160.75	31463.2	30707.2	9798.22	9817.62	9758.34	30806.4		161.05	74668.5	76541.5	52592.5	52581.6	76552.4
160.81	20615	21200.5	4076.53	4031.78	4031.77	21245.3		160.2	11896.4	11706	8431.94	8430.94	8430.94	11707		160.7	29527.2	28884.8	9763.76	9787.7	9735.08	28966		161	72825.8	74672.7	52566.8	52559.6	74679.9
160.76	18271.1	18382.5	4042.25	4009.73	4009.72	18415		160.15	11585.4	11111.3	8425.56	8424.87	8424.87	11112		160.65	27354.2	27057.2	9733.7	9759.88	9713.24	27124.2		160.95	70512.6	72774.3	52543.6	52538.8	72779.2
160.71	15195.4	15873.8	4013.42	3989.96	3989.95	15897.3		160.1	10914.7	10608.3	8420.12	8419.66	8419.66	10608.7		160.6	25178.4	25261.2	9707.32	9734.12	9692.86	25316.8		160.9	68571.3	70884.1	52522.7	52519.5	70887.3
160.66	13482.4	13681	3989.2	3972.38	3972.38	13697.8		160.05	10326.6	10186.3	8415.5	8415.18	8415.18	10186.6		160.55	23582.8	23527.4	9684.14	9710.46	9673.98	23574		160.85	66226.5	69034.9	52503.7	52501.7	69037
160.61	11545.7	11796.5	3968.9	3956.92	3956.92	11808.4		160	9978.63	9835.01	8411.58	8411.37	8411.37	9835.22		160.5	21888.8	21880.4	9663.64	9688.76	9656.58	21919.6		160.8	64522.3	67254	52486.7	52485.3	67255.3
160.56	9916.4	10202.3	3951.95	3943.48	3943.48	10210.7		159.95	10138.7	9544.95	8408.27	8408.13	8408.13	9545.09		160.45	19605	20338.8	9645.54	9669.02	9640.66	20372		160.75	62636	65563.1	52471.3	52470.5	65563.9
160.51	8709	8873.5	3937.88	3931.94	3931.94	8879.5		159.9	9760.14	9307.24	8405.49	8405.4	8405.4	9307.33		160.4	19197.6	18914.8	9629.64	9651.24	9626.28	18943.1		160.7	61113.2	63978.5	52457.7	52457.1	63979.1
160.46	8088.4	7781.5	3926.24	3922.1	3922.1	7785.6		159.85	9277.55	9113.88	8403.17	8403.11	8403.11	9113.94		160.35	17415.4	17615.9	9615.7	9635.34	9613.42	17640		160.65	59816.1	62511.4	52445.5	52445.2	62511.7
160.41	6907.6	6895.9	3916.65	3913.79	3913.78	6898.8		159.8	9392.96	8957.73	8401.2	8401.16	8401.16	8957.77		160.3	16146.8	16444.6	9603.52	9621.2	9601.98	16465.4		160.6	58690.4	61168	52434.8	52434.5	61168.2
160.36	6489.4	6186.9	3908.75	3906.78	3906.78	6188.9		159.75	9153.74	8832.52	8399.53	8399.51	8399.51	8832.55		160.25	14737.3	15399.8	9592.9	9608.72	9591.88	15417.7		160.55	57804.6	59950.8	52425.3	52425.2	59950.9
160.31	6398.5	5626.3	3902.32	3900.98	3900.98	5627.7		159.7	8948.54	8732.83	8398.12	8398.11	8398.11	8732.85		160.2	13707.1	14477.4	9583.74	9597.78	9583.06	14492.8		160.5	57147.3	58858.6	52417.1	52417.1	58858.7
160.26	5794.8	5188.3	3897.12	3896.2	3896.2	5189.3		159.65	9015.93	8654.01	8396.93	8396.92	8396.92	8654.02		160.15	13052.7	13670.8	9575.86	9588.28	9575.42	13684.1		160.45	56047.9	57887.8	52410	52410	57887.8
160.21	5488.1	4850.16	3892.9	3892.29	3892.29	4850.78		159.6	8864.83	8592.09	8395.89	8395.89	8395.89	8592.1		160.1	12314.5	12972	9569.14	9580.06	9568.84	12983.5		160.4	54892.2	57032.4	52404	52403.9	57032.4
160.16	5116.1	4592.01	3889.51	3889.1	3889.1	4592.42		159.55	8442.02	8543.77	8395	8394.99	8394.99	8543.78		160.05	12026.7	12371.9	9563.4	9572.98	9563.22	12381.9		160.35	54827.9	56285	52398.8	52398.7	56285
160.11	4816.49	4397.11	3886.76	3886.49	3886.49	4397.39		159.5	8700.2	8506.31	8394.2	8394.2	8394.2	8506.31		160	11332.2	11861	9558.52	9566.9	9558.4	11869.6		160.3	54520.5	55637.2	52394.4	52394.4	55637.2
160.06	4773.83	4251.6	3884.55	3884.37	3884.37	4251.79		159.45	8634.09	8477.4	8393.47	8393.47	8393.47	8477.4		159.95	10950.3	11429.5	9554.42	9561.72	9554.34	11436.9		160.25	54069.9	55080.2	52390.7	52390.7	55080.2
160.01	4629.29	4144.13	3882.77	3882.66	3882.66	4144.25		159.4	8928.45	8455.23	8392.79	8392.79	8392.79	8455.23		159.9	10783.4	11068	9551	9557.36	9550.96	11074.4		160.2	53439.8	54604.7	52387.6	52387.6	54604.7
159.96	4279.07	4065.58	3881.34	3881.26	3881.26	4065.65		159.35	8945.26	8438.31	8392.16	8392.16	8392.16	8438.31		159.85	10658.7	10767.5	9548.16	9553.66	9548.12	10773.1		160.15	53324.5	54201.8	52385	52385	54201.8
159.91	4498.12	4008.74	3880.15	3880.1	3880.1	4008.79		159.3	8907.24	8425.46	8391.56	8391.56	8391.56	8425.46		159.8	9961.26	10519.6	9545.8	9550.58	9545.78	10524.4		160.1	53454.8	53862.9	52382.8	52382.8	53862.9
159.86	4335.65	3968.02	3879.17	3879.14	3879.14	3968.05		159.25	8765.43	8415.73	8390.98	8390.98	8390.98	8415.73		159.75	10077	10316.6	9543.9	9548.02	9543.88	10320.8		160.05	53152.5	53579.7	52381	52381	53579.7
159.81	4118.05	3939.13	3878.34	3878.32	3878.32	3939.15		159.2	8846.74	8408.38	8390.43	8390.43	8390.43	8408.38		159.7	9972.3	10151.6	9542.34	9545.88	9542.32	10155.2		160	53100.9	53344.7	52379.5	52379.5	53344.7
159.76	4124.05	3918.82	3877.65	3877.64	3877.64	3918.83		159.15	8806.32	8402.83	8389.91	8389.91	8389.91	8402.83		159.65	9870.18	10018.4	9541.04	9544.1	9541.04	10021.5		159.95	52845.5	53150.9	52378.3	52378.3	53150.9
159.71	4175.59	3904.69	3877.08	3877.07	3877.07	3904.7		159.1	8931.09	8398.64	8389.38	8389.38	8389.38	8398.64		159.6	10378.9	9911.7	9539.98	9542.62	9539.98	9914.32		159.9	52969.6	52992.2	52377.3	52377.3	52992.2
159.66	4103.64	3894.95	3876.62	3876.61	3876.61	3894.95		159.05	8832.17	8395.45	8388.87	8388.87	8388.87	8395.45		159.55	10279.8	9826.7	9539.12	9541.38	9539.1	9828.98		159.85	52644.9	52863.1	52376.4	52376.4	52863.1
159.61	3882.59	3888.28	3876.24	3876.23	3876.23	3888.29		159	9203.28	8393.02	8388.36	8388.36	8388.36	8393.02		159.5	9770.14	9759.52	9538.38	9540.32	9538.38	9761.46		159.8	52509.2	52758.7	52375.8	52375.8	52758.7
159.56	3788.32	3883.75	3875.91	3875.91	3875.91	3883.76		158.95	8974.47	8391.11	8387.84	8387.84	8387.84	8391.11		159.45	9537.74	9706.76	9537.8	9539.46	9537.8	9708.42		159.75	52574.8	52674.8	52375.2	52375.2	52674.8
159.51	3829.05	3880.69	3875.64	3875.64	3875.64	3880.69		158.9	9174.31	8389.61	8387.32	8387.32	8387.32	8389.61		159.4	9733.02	9665.6	9537.3	9538.72	9537.3	9667.02		159.7	52435.5	52607.8	52374.7	52374.7	52607.8
159.46	4041.14	3878.62	3875.4	3875.4	3875.4	3878.62		158.85	9002.96	8388.38	8386.8	8386.8	8386.8	8388.38		159.35	9997.92	9633.72	9536.9	9538.12	9536.9	9634.94		159.65	52799.3	52554.7	52374.3	52374.3	52554.7
159.41	4405.92	3877.23	3875.19	3875.19	3875.19	3877.23		158.8	8963.03	8387.36	8386.27	8386.27	8386.27	8387.36		159.3	9681.96	9609.18	9536.58	9537.6	9536.58	9610.22		159.6	52600.5	52512.7	52374	52374	52512.7
159.36	4010.08	3876.3	3875.03	3875.03	3875.03	3876.3		158.75	8777.27	8386.5	8385.75	8385.75	8385.75	8386.5		159.25	9723.24	9590.42	9536.3	9537.18	9536.3	9591.3		159.55	52480.9	52479.8	52373.7	52373.7	52479.8
159.31	4000.64	3875.67	3874.88	3874.88	3874.88	3875.67		158.7	8794	8385.76	8385.25	8385.25	8385.25	8385.76		159.2	9996.64	9576.14	9536.06	9536.8	9536.06	9576.88		159.5	52457.5	52454.2	52373.5	52373.5	52454.2
159.26	4001.6	3875.24	3874.76	3874.76	3874.76	3875.24		158.65	8793.92	8385.1	8384.75	8384.75	8384.75	8385.1		159.15	9289.48	9565.34	9535.86	9536.48	9535.86	9565.98		159.45	52643	52434.3	52373.3	52373.3	52434.3
159.21	3876.35	3874.95	3874.65	3874.65	3874.65	3874.95		158.6	8874.27	8384.5	8384.27	8384.27	8384.27	8384.5		159.1	9711.72	9557.26	9535.68	9536.22	9535.68	9557.78		159.4	52461.1	52419	52373.1	52373.1	52419
159.16	3866.91	3874.74	3874.57	3874.57	3874.57	3874.74		158.55	8653.7	8383.95	8383.8	8383.8	8383.8	8383.95		159.05	9693.32	9551.18	9535.5	9535.96	9535.5	9551.64		159.35	52211.9	52407.3	52373	52373	52407.3
159.11	4016.49	3874.6	3874.49	3874.49	3874.49	3874.6		158.5	8767.67	8383.46	8383.36	8383.36	8383.36	8383.46		159	9495	9546.7	9535.36	9535.74	9535.36	9547.08		159.3	52512.3	52398.4	52372.9	52372.9	52398.4
159.06	3864.99	3874.5	3874.43	3874.43	3874.43	3874.5		158.45	8576.47	8382.98	8382.91	8382.91	8382.91	8382.98		158.95	9647.06	9543.42	9535.28	9535.6	9535.28	9543.74		159.25	52631.2	52391.7	52372.8	52372.8	52391.7
159.01	4206.64	3874.41	3874.37	3874.37	3874.37	3874.41		158.4	8817.13	8382.55	8382.51	8382.51	8382.51	8382.55		158.9	9260.34	9541	9535.2	9535.48	9535.2	9541.28		159.2	52373.5	52386.7	52372.8	52372.8	52386.7
158.96	3809.28	3874.33	3874.31	3874.31	3874.31	3874.33		158.35	8955.66	8382.14	8382.12	8382.12	8382.12	8382.14		158.85	9431.62	9539.24	9535.12	9535.34	9535.12	9539.46		159.15	52466.6	52382.8	52372.7	52372.7	52382.8
158.91	3644.66	3874.24	3874.23	3874.23	3874.23	3874.24		158.3	8696.92	8381.79	8381.77	8381.77	8381.77	8381.79		158.8	9688.84	9537.92	9535.02	9535.22	9535.02	9538.12		159.1	52294.2	52380	52372.6	52372.6	52380
158.86	3999.52	3874.17	3874.16	3874.16	3874.16	3874.17		158.25	8562.55	8381.49	8381.48	8381.48	8381.48	8381.49		158.75	9555.66	9536.98	9534.96	9535.12	9534.96	9537.14		159.05	52135.5	52377.9	52372.6	52372.6	52377.9
158.81	3983.51	3874.12	3874.11	3874.11	3874.11	3874.12		158.2	8807.84	8381.2	8381.2	8381.2	8381.2	8381.2		158.7	9247.86	9536.3	9534.88	9535.02	9534.88	9536.44		159	52457.3	52376.4	52372.5	52372.5	52376.4
158.76	3797.44	3874.08	3874.07	3874.07	3874.07	3874.08		158.15	8556.94	8380.93	8380.92	8380.92	8380.92	8380.93		158.65	9385.68	9535.8	9534.82	9534.94	9534.82	9535.92		158.95	52547	52375.2	52372.5	52372.5	52375.2
158.71	3746.86	3874.04	3874.04	3874.04	3874.04	3874.04		158.1	8437.94	8380.66	8380.66	8380.66	8380.66	8380.66		158.6	9900.12	9535.46	9534.8	9534.9	9534.8	9535.56		158.9	52188.8	52374.4	52372.4	52372.4	52374.4
158.66	3891	3874.01	3874.01	3874.01	3874.01	3874.01		158.05	8390.8	8380.41	8380.41	8380.41	8380.41	8380.41		158.55	9630.58	9535.2	9534.74	9534.82	9534.74	9535.28		158.85	52113.1	52373.8	52372.4	52372.4	52373.8
158.61	3812.73	3873.98	3873.98	3873.98	3873.98	3873.98		158	8810.72	8380.17	8380.17	8380.17	8380.17	8380.17		158.5	9318.92	9535.02	9534.7	9534.76	9534.7	9535.08		158.8	52344.7	52373.4	52372.4	52372.4	52373.4
158.56	3928.93	3873.94	3873.94	3873.94	3873.94	3873.94		157.95	8585.99	8379.94	8379.94	8379.94	8379.94	8379.94		158.45	9803.28	9534.88	9534.68	9534.72	9534.68	9534.94		158.75	52335.5	52373	52372.4	52372.4	52373
158.51	3840.58	3873.92	3873.92	3873.92	3873.92	3873.92		157.9	8574.39	8379.72	8379.72	8379.72	8379.72	8379.72		158.4	9557.42	9534.78	9534.64	9534.68	9534.64	9534.82		158.7	52486.8	52372.8	52372.3	52372.3	52372.8
158.46	4113.25	3873.89	3873.89	3873.89	3873.89	3873.89		157.85	8284.35	8379.5	8379.5	8379.5	8379.5	8379.5		158.35	9893.56	9534.7	9534.6	9534.64	9534.6	9534.74		158.65	52700.4	52372.7	52372.3	52372.3	52372.7
158.41	3918.93	3876.17	3876.17	3876.17	3876.17	3876.17		157.8	8077.95	8379.31	8379.31	8379.31	8379.31	8379.31		158.3	9619.2	9534.6	9534.54	9534.58	9534.54	9534.64		158.6	52492.1	52372.5	52372.3	52372.3	52372.5
158.36	3693.32	3878.44	3878.44	3878.44	3878.44	3878.44		157.75	8090.28	8379.15	8379.15	8379.15	8379.15	8379.15		158.25	9282.12	9534.5	9534.46	9534.5	9534.46	9534.54		158.55	52418	52466.5	52466.4	52466.4	52466.5
158.31	3841.38	3878.44	3878.44	3878.44	3878.44	3841.38		157.7	8230.33	8379.15	8379.15	8379.15	8379.15	8230.33		158.2	9266.74	9534.5	9534.5	9534.5	9534.5	9266.8		158.5	52487.1	52466.5	52466.4	52466.4	52487.2

## Sheet: Figure 3a
	H2 μL h-1	CO μL h-1	CH4 μL h-1
In2S3	0.41664	3.19872	0.93856
SnS2	0	2.25792	0.13888
Cu2S	0	2.464	0
CuSnInS4	0.4844	2.688	6.5296

## Sheet: Figure 3b
Time h	CH4 μL h-1	CO μL h-1	H2 μL h-1
0	0	0	0
1	6.51482	2.723	0.4844
2	15.3513	4.69299	0.99467
3	22.3875	7.17743	1.80555
4	26.1196	9.40873	1.86604
5	29.7283	10.5129	2.01862
6	32.8402	11.1839	2.21268
7	35.8261	11.4725	2.33592
8	37.9293	11.8258	2.38276
9	39.784	12.1965	2.4232
--	--	--	--
9	0	0	0
12	17.4048	7.45158	1.38387
15	29.8816	11.004	2.19172
18	40.904	12.8685	2.58
--	--	--	--
18	0	0	0
21	16.2848	7.6767	1.14402
24	28.7616	10.9599	1.81876
27	37.3856	12.4136	2.35464

## Sheet: Figure 3c
	H2 μL h-1	CO μL h-1	CH4 μL h-1
≥420	0.4844	2.688	6.5296
457	0.112	1.456	2.6992
500	0.056	0.56	1.4784
525	0.0112	0.224	0.6944
780	0	0	0

## Sheet: Figure 3d
	GC		MS
0.09125	971853	9.7	2823
0.09437	958624	10.4	2267
0.09748	957724	11	1788
0.1006	981251	11.4	1351
0.10372	981229	12	6745
0.10683	994341	12.8	3241
0.10993	978096	13.3	3064
0.11305	1002290	14.2	25632
0.11617	1001980	15.2	6669
0.11928	956186	16.1	36392
0.1224	1001800	17.2	78112
0.12552	973161	18.2	232384
0.12863	995724	19.4	2453
0.13175	1011220	20.1	3579
0.13487	995291	21.5	1809
0.13798	985193
0.1411	1015360
0.14422	1007850
0.14733	983612
0.15045	998835
0.15357	1015530
0.15668	982549
0.1598	1024110
0.16292	1000470
0.16603	1043810
0.16915	1009940
0.17227	1011480
0.17538	1008050
0.1785	1021450
0.18162	983859
0.18473	1003590
0.18785	993390
0.19097	1021320
0.19408	995035
0.1972	974616
0.20032	1000790
0.20343	1017630
0.20655	998156
0.20967	991065
0.21277	982867
0.21588	1008090
0.219	994545
0.22212	982369
0.22523	988142
0.22835	980067
0.23147	1006440
0.23458	1013080
0.2377	990372
0.24082	987230
0.24393	1016040
0.24705	980573
0.25017	1005220
0.25328	1003280
0.2564	1018140
0.25952	1004120
0.26263	1024080
0.26575	989311
0.26887	991905
0.27198	1013030
0.2751	990608
0.27822	1007060
0.28133	989073
0.28445	999071
0.28757	1003700
0.29068	970129
0.2938	984233
0.29692	996597
0.30003	1000280
0.30315	997262
0.30627	1011800
0.30938	1014760
0.31248	1000640
0.3156	1009490
0.31872	967913
0.32183	981186
0.32495	976486
0.32807	975005
0.33118	972310
0.3343	966592
0.33742	999545
0.34053	1004350
0.34365	987633
0.34677	987769
0.34988	1013070
0.353	965707
0.35612	975082
0.35923	944215
0.36235	963389
0.36547	934029
0.36858	942291
0.3717	948583
0.37482	945132
0.37793	945684
0.38105	937245
0.38417	947803
0.38728	973075
0.3904	961839
0.39352	943352
0.39663	953425
0.39975	914107
0.40287	954884
0.40598	935287
0.4091	945197
0.41222	934167
0.41532	947943
0.41843	949957
0.42155	957322
0.42467	915060
0.42778	949664
0.4309	944228
0.43402	939904
0.43713	944598
0.44025	957022
0.44337	933735
0.44648	918382
0.4496	932165
0.45272	916967
0.45583	976509
0.45895	955138
0.46207	956952
0.46518	921192
0.4683	965231
0.47142	945171
0.47453	928611
0.47765	933088
0.48077	946081
0.48388	935887
0.487	917635
0.49012	943456
0.49323	917883
0.49635	919607
0.49947	921826
0.50258	931525
0.5057	910972
0.50882	909565
0.51193	923706
0.51503	933153
0.51815	918673
0.52127	914074
0.52438	924718
0.5275	894086
0.53062	923182
0.53373	890585
0.53685	917600
0.53997	891710
0.54308	898062
0.5462	882892
0.54932	898832
0.55243	915377
0.55555	908886
0.55867	901283
0.56178	888736
0.5649	921584
0.56802	884834
0.57113	898831
0.57425	904882
0.57737	916912
0.58048	921772
0.5836	924463
0.58672	872288
0.58983	860858
0.59295	867981
0.59607	813691
0.59918	854966
0.6023	857629
0.60542	828705
0.60853	845912
0.61165	814826
0.61477	804453
0.61787	817701
0.62098	832651
0.6241	802168
0.62722	804091
0.63033	831386
0.63345	836669
0.63657	850289
0.63968	817212
0.6428	821288
0.64592	809736
0.64903	851772
0.65215	808250
0.65527	813233
0.65838	809395
0.6615	813559
0.66462	788336
0.66773	818479
0.67085	798120
0.67397	846429
0.67708	829274
0.6802	815279
0.68332	828054
0.68643	812661
0.68955	803802
0.69267	814037
0.69578	798806
0.6989	843609
0.70202	798530
0.70513	796869
0.70825	826669
0.71137	834019
0.71448	859863
0.71758	806846
0.7207	792802
0.72382	811400
0.72693	830444
0.73005	787811
0.73317	797086
0.73628	807572
0.7394	829135
0.74252	815045
0.74563	811138
0.74875	805467
0.75187	829327
0.75498	817727
0.7581	814389
0.76122	812491
0.76433	837509
0.76745	808941
0.77057	812657
0.77368	858284
0.7768	822462
0.77992	832785
0.78303	838086
0.78615	837811
0.78927	828255
0.79238	850526
0.7955	763039
0.79862	792692
0.80173	861051
0.80485	857175
0.80797	858484
0.81108	897741
0.8142	851231
0.8173	844279
0.82042	838476
0.82353	809314
0.82665	849586
0.82977	863550
0.83288	884032
0.836	869690
0.83912	835722
0.84223	870776
0.84535	811362
0.84847	804848
0.85158	788420
0.8547	808642
0.85782	815277
0.86093	881741
0.86405	858024
0.86717	869218
0.87028	867306
0.8734	873871
0.87652	815070
0.87963	866095
0.88275	909276
0.88587	933888
0.88898	925501
0.8921	982762
0.89522	948644
0.89833	943154
0.90145	959405
0.90457	959819
0.90768	965658
0.9108	923753
0.91392	970878
0.91703	1000110
0.92013	1005780
0.92325	1017460
0.92637	974464
0.92948	1013220
0.9326	997982
0.93572	976643
0.93883	1000310
0.94195	961175
0.94507	989207
0.94818	986333
0.9513	980483
0.95442	980494
0.95753	1000130
0.96065	970665
0.96377	1007960
0.96688	994771
0.97	1022900
0.97312	997228
0.97623	1016530
0.97935	985990
0.98247	979274
0.98558	862288
0.9887	904190
0.99182	963066
0.99493	950304
0.99805	950712
1.00117	972186
1.00428	971966
1.0074	992104
1.01052	983289
1.01363	991175
1.01675	1000230
1.01987	1003450
1.02297	985835
1.02608	976185
1.0292	1011470
1.03232	974509
1.03543	946203
1.03855	1017870
1.04167	1021920
1.04478	998234
1.0479	1028010
1.05102	1009200
1.05413	904557
1.05725	929428
1.06037	945031
1.06348	899447
1.0666	886990
1.06972	899592
1.07283	891043
1.07595	881921
1.07907	889403
1.08218	873349
1.0853	929291
1.08842	920972
1.09153	904821
1.09465	908400
1.09777	917488
1.10088	896276
1.104	940332
1.10712	905887
1.11023	921603
1.11335	954377
1.11647	941190
1.11958	942004
1.12268	932700
1.1258	937344
1.12892	978309
1.13203	959139
1.13515	955809
1.13827	963641
1.14138	1008770
1.1445	974513
1.14762	969675
1.15073	1006630
1.15385	1002930
1.15697	1003970
1.16008	1005140
1.1632	993731
1.16632	950857
1.16943	938775
1.17255	942365
1.17567	963096
1.17878	987258
1.1819	1001530
1.18502	1013740
1.18813	1011240
1.19125	982364
1.19437	996776
1.19748	973654
1.2006	993469
1.20372	1000610
1.20683	1017720
1.20995	1004540
1.21307	1024470
1.21618	1018010
1.2193	1034470
1.22242	1050320
1.22552	849574
1.22863	895697
1.23175	924402
1.23487	896048
1.23798	887638
1.2411	916362
1.24422	908182
1.24733	909793
1.25045	914677
1.25357	873377
1.25668	903921
1.2598	891658
1.26292	895596
1.26603	908197
1.26915	885077
1.27227	927121
1.27538	928002
1.2785	945411
1.28162	963960
1.28473	998051
1.28785	927854
1.29097	974019
1.29408	1090570
1.2972	1043140
1.30032	1099530
1.30343	1236120
1.30655	1287590
1.30967	1385560
1.31278	1588360
1.3159	1741500
1.31902	1973130
1.32213	2138600
1.32523	2142430
1.32835	2416010
1.33147	2736170
1.33458	2974190
1.3377	3238680
1.34082	3770180
1.34393	4019660
1.34705	4248260
1.35017	4021940
1.35328	4561260
1.3564	4879850
1.35952	5240960
1.36263	5509310
1.36575	5818620
1.36887	5998970
1.37198	6318160
1.3751	6547670
1.37822	6620310
1.38133	6965680
1.38445	7156120
1.38757	7172470
1.39068	6975200
1.3938	7442360
1.39692	7639350
1.40003	7742640
1.40315	7038010
1.40627	7200400
1.40938	7722270
1.4125	7492910
1.41562	7768760
1.41873	7742160
1.42185	7744890
1.42497	8009350
1.42807	8177490
1.43118	6746930
1.4343	6203840
1.43742	6169360
1.44053	6358010
1.44365	6727080
1.44677	6773620
1.44988	6800560
1.453	7036560
1.45612	8000010
1.45923	8483330
1.46235	8576710
1.46547	8561440
1.46858	8917110
1.4717	9296950
1.47482	9764580
1.47793	10100000
1.48105	10400000
1.48417	10800000
1.48728	11300000
1.4904	12000000
1.49352	11500000
1.49663	10800000
1.49975	11500000
1.50287	12300000
1.50598	13100000
1.5091	14600000
1.51222	16200000
1.51533	16500000
1.51845	17700000
1.52157	18300000
1.52468	19300000
1.52778	20000000
1.5309	20400000
1.53402	20900000
1.53713	21300000
1.54025	21700000
1.54337	22200000
1.54648	22700000
1.5496	23100000
1.55272	23400000
1.55583	23800000
1.55895	24200000
1.56207	24500000
1.56518	24400000
1.5683	24800000
1.57142	25400000
1.57453	25800000
1.57765	26100000
1.58077	26500000
1.58388	26600000
1.587	26900000
1.59012	27300000
1.59323	27700000
1.59635	27900000
1.59947	28200000
1.60258	28400000
1.6057	28600000
1.60882	28800000
1.61193	29200000
1.61505	29400000
1.61817	29500000
1.62128	29700000
1.6244	29900000
1.62752	30000000
1.63062	30200000
1.63373	30400000
1.63685	30500000
1.63997	30700000
1.64308	30200000
1.6462	30500000
1.64932	30700000
1.65243	30600000
1.65555	30900000
1.65867	30800000
1.66178	30900000
1.6649	30700000
1.66802	30700000
1.67113	30900000
1.67425	30800000
1.67737	30900000
1.68048	30900000
1.6836	30800000
1.68672	30700000
1.68983	30700000
1.69295	30500000
1.69607	30500000
1.69918	30200000
1.7023	29800000
1.70542	30100000
1.70853	30000000
1.71165	29200000
1.71477	28800000
1.71788	28600000
1.721	28400000
1.72412	28200000
1.72723	28000000
1.73033	27900000
1.73345	27600000
1.73657	27500000
1.73968	27300000
1.7428	27200000
1.74592	26900000
1.74903	26700000
1.75215	26500000
1.75527	26300000
1.75838	26200000
1.7615	26000000
1.76462	25800000
1.76773	25700000
1.77085	25500000
1.77397	25200000
1.77708	25000000
1.7802	25100000
1.78332	24900000
1.78643	24600000
1.78955	24500000
1.79267	24100000
1.79578	24000000
1.7989	23800000
1.80202	23500000
1.80513	23300000
1.80825	22900000
1.81137	22800000
1.81448	22500000
1.8176	22300000
1.82072	22100000
1.82383	21800000
1.82695	21600000
1.83007	21300000
1.83317	21000000
1.83628	20700000
1.8394	20500000
1.84252	20200000
1.84563	19900000
1.84875	19600000
1.85187	19300000
1.85498	19100000
1.8581	18800000
1.86122	18500000
1.86433	18300000
1.86745	18000000
1.87057	17800000
1.87368	17500000
1.8768	17200000
1.87992	16900000
1.88303	16600000
1.88615	16300000
1.88927	16100000
1.89238	15800000
1.8955	15500000
1.89862	15300000
1.90173	15000000
1.90485	14600000
1.90797	14300000
1.91108	14000000
1.9142	13700000
1.91732	13400000
1.92043	13100000
1.92355	12800000
1.92667	12500000
1.92978	12200000
1.93288	11900000
1.936	11600000
1.93912	11300000
1.94223	11000000
1.94535	10700000
1.94847	10400000
1.95158	10100000
1.9547	9802340
1.95782	9568550
1.96093	9212460
1.96405	8856040
1.96717	8772520
1.97028	8396170
1.9734	8115320
1.97652	7907110
1.97963	7614460
1.98275	7507940
1.98587	7245890
1.98898	6996110
1.9921	6788780
1.99522	6551650
1.99833	6383660
2.00145	6189660
2.00457	5956310
2.00768	5799020
2.0108	5706970
2.01392	5509100
2.01703	5344130
2.02015	5240930
2.02327	5114110
2.02638	5001380
2.0295	4737030
2.0326	4675210
2.03572	4509190
2.03883	4453170
2.04195	4305370
2.04507	4251370
2.04818	4127590
2.0513	4014830
2.05442	3890380
2.05753	3842870
2.06065	3733950
2.06377	3621990
2.06688	3556760
2.07	3488480
2.07312	3428880
2.07623	3360570
2.07935	3331870
2.08247	3225810
2.08558	3150570
2.0887	3106500
2.09182	3059390
2.09493	2984820
2.09805	2927150
2.10117	2910220
2.10428	2801770
2.1074	2782920
2.11052	2733690
2.11363	2677460
2.11675	2660380
2.11987	2581310
2.12298	2583700
2.1261	2585440
2.12922	2498450
2.13233	2504880
2.13543	2476150
2.13855	2427960
2.14167	2384890
2.14478	2332850
2.1479	2294060
2.15102	2264460
2.15413	2269650
2.15725	2222750
2.16037	2247040
2.16348	2179610
2.1666	2209830
2.16972	2146120
2.17283	2165950
2.17595	2065030
2.17907	2060990
2.18218	2085590
2.1853	2027510
2.18842	2022940
2.19153	2002500
2.19465	1936880
2.19777	1976810
2.20088	1948970
2.204	1944450
2.20712	1934560
2.21023	1921930
2.21335	1894870
2.21647	1880770
2.21958	1850790
2.2227	1801970
2.22582	1809380
2.22893	1851760
2.23205	1836540
2.23517	1827280
2.23827	1763830
2.24138	1793910
2.2445	1776800
2.24762	1747670
2.25073	1744150
2.25385	1726840
2.25697	1742000
2.26008	1690760
2.2632	1714260
2.26632	1731110
2.26943	1707270
2.27255	1684660
2.27567	1665510
2.27878	1671240
2.2819	1640120
2.28502	1640950
2.28813	1610570
2.29125	1598150
2.29437	1628150
2.29748	1592330
2.3006	1604140
2.30372	1606950
2.30683	1593430
2.30995	1604960
2.31307	1581710
2.31618	1596050
2.3193	1540570
2.32242	1535500
2.32553	1574240
2.32865	1559350
2.33177	1556160
2.33488	1561430
2.33798	1533890
2.3411	1518320
2.34422	1551880
2.34733	1556440
2.35045	1521540
2.35357	1531120
2.35668	1550900
2.3598	1510020
2.36292	1502080
2.36603	1502430
2.36915	1507540
2.37227	1484280
2.37538	1483330
2.3785	1499590
2.38162	1474640
2.38473	1482270
2.38785	1470670
2.39097	1487080
2.39408	1453270
2.3972	1484230
2.40032	1482600
2.40343	1462630
2.40655	1469080
2.40967	1472090
2.41278	1465800
2.4159	1452520
2.41902	1437830
2.42213	1446910
2.42525	1469670
2.42837	1445260
2.43148	1437220
2.4346	1442710
2.43772	1438710
2.44082	1424570
2.44393	1432370
2.44705	1430240
2.45017	1424710
2.45328	1423430
2.4564	1420820
2.45952	1424740
2.46263	1393170
2.46575	1442170
2.46887	1417900
2.47198	1377380
2.4751	1417600
2.47822	1426550
2.48133	1426930
2.48445	1417130
2.48757	1396860
2.49068	1403780
2.4938	1401260
2.49692	1391020
2.50003	1408080
2.50315	1397290
2.50627	1390010
2.50938	1439790
2.5125	1438300
2.51562	1417630
2.51873	1422580
2.52185	1391470
2.52497	1404610
2.52808	1402200
2.5312	1436730
2.53432	1422600
2.53743	1346190
2.54053	1389640
2.54365	1394730
2.54677	1393210
2.54988	1422070
2.553	1407450
2.55612	1376650
2.55923	1394420
2.56235	1396770
2.56547	1377330
2.56858	1395310
2.5717	1411130
2.57482	1408780
2.57793	1372450
2.58105	1406850
2.58417	1439540
2.58728	1371270
2.5904	1423190
2.59352	1380950
2.59663	1394270
2.59975	1377150
2.60287	1406040
2.60598	1426750
2.6091	1413080
2.61222	1410960
2.61533	1407360
2.61845	1400090
2.62157	1413680
2.62468	1395710
2.6278	1432100
2.63092	1416360
2.63403	1420560
2.63715	1415670
2.64027	1415500
2.64337	1433060
2.64648	1413380
2.6496	1456620
2.65272	1420750
2.65583	1425190
2.65895	1457920
2.66207	1394120
2.66518	1435560
2.6683	1404070
2.67142	1417710
2.67453	1427260
2.67765	1409090
2.68077	1440140
2.68388	1462810
2.687	1459470
2.69012	1449800
2.69323	1446310
2.69635	1439160
2.69947	1406010
2.70258	1456610
2.7057	1423100
2.70882	1427460
2.71193	1445790
2.71505	1410910
2.71817	1465930
2.72128	1457640
2.7244	1422820
2.72752	1426700
2.73063	1449790
2.73375	1440420
2.73687	1438640
2.73998	1464920
2.74308	1455070
2.7462	1431250
2.74932	1475940
2.75243	1453110
2.75555	1433210
2.75867	1444000
2.76178	1486910
2.7649	1473980
2.76802	1470650
2.77113	1510980
2.77425	1450170
2.77737	1449330
2.78048	1477400
2.7836	1474700
2.78672	1481740
2.78983	1461030
2.79295	1438650
2.79607	1465880
2.79918	1445430
2.8023	1432940
2.80542	1445320
2.80853	1462320
2.81165	1445550
2.81477	1434040
2.81788	1477170
2.821	1435280
2.82412	1433530
2.82723	1442040
2.83035	1433830
2.83347	1437430
2.83658	1449670
2.8397	1467650
2.84282	1440800
2.84592	1432410
2.84903	1410430
2.85215	1472760
2.85527	1440210
2.85838	1434970
2.8615	1417720
2.86462	1451500
2.86773	1445470
2.87085	1445320
2.87397	1405890
2.87708	1462030
2.8802	1440440
2.88332	1448420
2.88643	1413370
2.88955	1438760
2.89267	1424260
2.89578	1449300
2.8989	1451450
2.90202	1410560
2.90513	1442270
2.90825	1437890
2.91137	1446090
2.91448	1391130
2.9176	1432740
2.92072	1376490
2.92383	1397340
2.92695	1408010
2.93007	1386670
2.93318	1410500
2.9363	1411800
2.93942	1403280
2.94253	1413610
2.94563	1425920
2.94875	1373980
2.95187	1387970
2.95498	1411610
2.9581	1375020
2.96122	1400850
2.96433	1380170
2.96745	1394160
2.97057	1373410
2.97368	1412300
2.9768	1374350
2.97992	1400690
2.98303	1387830
2.98615	1372000
2.98927	1388780
2.99238	1390780
2.9955	1365880
2.99862	1375220
3.00173	1384770
3.00485	1365010
3.00797	1365610
3.01108	1364960
3.0142	1355320
3.01732	1345460
3.02043	1373930
3.02355	1351300
3.02667	1377640
3.02978	1377100
3.0329	1390780
3.03602	1355570
3.03913	1341390
3.04225	1387920
3.04537	1372050
3.04847	1394590
3.05158	1382460
3.0547	1359120
3.05782	1358650
3.06093	1393820
3.06405	1372130
3.06717	1367830
3.07028	1362380
3.0734	1390910
3.07652	1376650
3.07963	1339780
3.08275	1318760
3.08587	1368410
3.08898	1359190
3.0921	1353720
3.09522	1329250
3.09833	1337800
3.10145	1370740
3.10457	1339230
3.10768	1374540
3.1108	1361010
3.11392	1371230
3.11703	1378730
3.12015	1353060
3.12327	1350120
3.12638	1346940
3.1295	1364810
3.13262	1337290
3.13573	1352550
3.13885	1349980
3.14197	1361170
3.14508	1339190
3.14818	1372140
3.1513	1360390
3.15442	1337200
3.15753	1371130
3.16065	1352610
3.16377	1382480
3.16688	1349820
3.17	1350700
3.17312	1344200
3.17623	1355620
3.17935	1350650
3.18247	1341900
3.18558	1354980
3.1887	1345590
3.19182	1335120
3.19493	1322080
3.19805	1379340
3.20117	1327900
3.20428	1371230
3.2074	1362420
3.21052	1369880
3.21363	1371390
3.21675	1356850
3.21987	1395330
3.22298	1325530
3.2261	1363210
3.22922	1342960
3.23233	1345630
3.23545	1379660
3.23857	1409370
3.24168	1405080
3.2448	1379160
3.24792	1361600
3.25102	1381560
3.25413	1378930
3.25725	1416180
3.26037	1409400
3.26348	1363390
3.2666	1353680
3.26972	1379100
3.27283	1372300
3.27595	1393230
3.27907	1390650
3.28218	1407790
3.2853	1375250
3.28842	1381100
3.29153	1400360
3.29465	1383660
3.29777	1377600
3.30088	1385280
3.304	1394480
3.30712	1383950
3.31023	1389770
3.31335	1369980
3.31647	1350890
3.31958	1392470
3.3227	1398080
3.32582	1370370
3.32893	1380040
3.33205	1383420
3.33517	1405910
3.33828	1393380
3.3414	1421300
3.34452	1406350
3.34763	1376960
3.35073	1394700
3.35385	1378120
3.35697	1398330
3.36008	1408670
3.3632	1391990
3.36632	1416240
3.36943	1407560
3.37255	1394440
3.37567	1390700
3.37878	1405700
3.3819	1395390
3.38502	1416060
3.38813	1448640
3.39125	1417310
3.39437	1395120
3.39748	1428720
3.4006	1418790
3.40372	1385240
3.40683	1413340
3.40995	1421060
3.41307	1449040
3.41618	1433800
3.4193	1411510
3.42242	1412520
3.42553	1421740
3.42865	1401590
3.43177	1380490
3.43488	1416280
3.438	1455200
3.44112	1439710
3.44423	1410760
3.44735	1447590
3.45047	1420590
3.45357	1440300
3.45668	1439770
3.4598	1443210
3.46292	1425850
3.46603	1448470
3.46915	1462340
3.47227	1415440
3.47538	1425040
3.4785	1424620
3.48162	1445530
3.48473	1424000
3.48785	1439160
3.49097	1440800
3.49408	1463460
3.4972	1452470
3.50032	1454580
3.50343	1463880
3.50655	1459000
3.50967	1499920
3.51278	1454400
3.5159	1456030
3.51902	1437300
3.52213	1469200
3.52525	1457090
3.52837	1472610
3.53148	1460190
3.5346	1446220
3.53772	1443010
3.54083	1458410
3.54395	1497500
3.54707	1428960
3.55018	1424900
3.55328	1461110
3.5564	1464300
3.55952	1455940
3.56263	1491570
3.56575	1444130
3.56887	1479680
3.57198	1454350
3.5751	1461780
3.57822	1474220
3.58133	1492580
3.58445	1495160
3.58757	1451070
3.59068	1470630
3.5938	1494720
3.59692	1510360
3.60003	1473570
3.60315	1503130
3.60627	1476690
3.60938	1508150
3.6125	1483620
3.61562	1520020
3.61873	1476000
3.62185	1509610
3.62497	1494650
3.62808	1482420
3.6312	1499190
3.63432	1504240
3.63743	1446970
3.64055	1531630
3.64367	1491790
3.64678	1512020
3.6499	1499700
3.65302	1514040
3.65612	1471190
3.65923	1529560
3.66235	1512500
3.66547	1536770
3.66858	1494360
3.6717	1490300
3.67482	1561870
3.67793	1546160
3.68105	1531020
3.68417	1526640
3.68728	1528840
3.6904	1515020
3.69352	1532980
3.69663	1523120
3.69975	1553880
3.70287	1505750
3.70598	1527490
3.7091	1542660
3.71222	1540150
3.71533	1533260
3.71845	1529820
3.72157	1542030
3.72468	1530510
3.7278	1567070
3.73092	1520040
3.73403	1566410
3.73715	1535620
3.74027	1540830
3.74338	1599230
3.7465	1527570
3.74962	1541630
3.75273	1521140
3.75585	1555370
3.75895	1561590
3.76207	1558810
3.76518	1557340
3.7683	1544770
3.77142	1576380
3.77453	1533760
3.77765	1543210
3.78077	1578040
3.78388	1539620
3.787	1555630
3.79012	1571050
3.79323	1618390
3.79635	1577360
3.79947	1568830
3.80258	1593620
3.8057	1559930
3.80882	1584480
3.81193	1592570
3.81505	1574850
3.81817	1586040
3.82128	1567120
3.8244	1627360
3.82752	1607880
3.83063	1596580
3.83375	1580100
3.83687	1598720
3.83998	1603740
3.8431	1586070
3.84622	1600040
3.84933	1598240
3.85245	1604890
3.85557	1612360
3.85867	1604060
3.86178	1606090
3.8649	1594380
3.86802	1603140
3.87113	1607400
3.87425	1600680
3.87737	1605650
3.88048	1612240
3.8836	1575800
3.88672	1605940
3.88983	1623670
3.89295	1610170
3.89607	1636750
3.89918	1628400
3.9023	1624710
3.90542	1658910
3.90853	1665790
3.91165	1595250
3.91477	1633500
3.91788	1627500
3.921	1640260
3.92412	1614760
3.92723	1607040
3.93035	1634860
3.93347	1649030
3.93658	1664190
3.9397	1654850
3.94282	1646380
3.94593	1623820
3.94905	1609830
3.95217	1650240
3.95528	1683680
3.95838	1625410
3.9615	1650160
3.96462	1640330
3.96773	1632600
3.97085	1626360
3.97397	1665620
3.97708	1657450
3.9802	1658790
3.98332	1622240
3.98643	1645150
3.98955	1691920
3.99267	1704810
3.99578	1705820
3.9989	1665630
4.00202	1651920
4.00513	1684480
4.00825	1666640
4.01137	1651080
4.01448	1667290
4.0176	1666770
4.02072	1674160
4.02383	1721590
4.02695	1671650
4.03007	1700690
4.03318	1714250
4.0363	1698730
4.03942	1704790
4.04253	1723770
4.04565	1736080
4.04877	1698060
4.05188	1713800
4.055	1724490
4.05812	1707100
4.06122	1712450
4.06433	1674740
4.06745	1683590
4.07057	1720700
4.07368	1721140
4.0768	1722970
4.07992	1704000
4.08303	1746050
4.08615	1709880
4.08927	1732840
4.09238	1745830
4.0955	1734390
4.09862	1718300
4.10173	1725940
4.10485	1733240
4.10797	1763630
4.11108	1763300
4.1142	1765920
4.11732	1711830
4.12043	1740740
4.12355	1730940
4.12667	1712430
4.12978	1703980
4.1329	1718060
4.13602	1757710
4.13913	1783340
4.14225	1799450
4.14537	1786980
4.14848	1741820
4.1516	1761130
4.15472	1784050
4.15783	1782040
4.16093	1779780
4.16405	1770380
4.16717	1759820
4.17028	1759530
4.1734	1788700
4.17652	1763630
4.17963	1782910
4.18275	1768100
4.18587	1815550
4.18898	1782600
4.1921	1782040
4.19522	1781810
4.19833	1789140
4.20145	1803080
4.20457	1776540
4.20768	1792040
4.2108	1800420
4.21392	1822420
4.21703	1755970
4.22015	1829180
4.22327	1820360
4.22638	1798130
4.2295	1839630
4.23262	1845100
4.23573	1815640
4.23885	1851600
4.24197	1851980
4.24508	1825750
4.2482	1790000
4.25132	1800970
4.25443	1827510
4.25755	1847950
4.26067	1818800
4.26377	1831350
4.26688	1842060
4.27	1806420
4.27312	1838480
4.27623	1847100
4.27935	1841950
4.28247	1818020
4.28558	1853890
4.2887	1864580
4.29182	1847250
4.29493	1878860
4.29805	1869960
4.30117	1820220
4.30428	1839840
4.3074	1874940
4.31052	1863790
4.31363	1846090
4.31675	1899320
4.31987	1862670
4.32298	1841360
4.3261	1908410
4.32922	1914860
4.33233	1859820
4.33545	1861610
4.33857	1887380
4.34168	1900480
4.3448	1881480
4.34792	1852220
4.35103	1901880
4.35415	1895310
4.35727	1869420
4.36038	1903580
4.36348	1935250
4.3666	1942600
4.36972	1908380
4.37283	1930970
4.37595	1912810
4.37907	1928810
4.38218	1926920
4.3853	1940320
4.38842	1892710
4.39153	1909900
4.39465	1942150
4.39777	1905380
4.40088	1942880
4.404	1940120
4.40712	1920710
4.41023	1955080
4.41335	1971470
4.41647	1902330
4.41958	1951600
4.4227	1933190
4.42582	1924510
4.42893	1925990
4.43205	1941830
4.43517	1961310
4.43828	1953370
4.4414	1986750
4.44452	1932700
4.44763	1963810
4.45075	1982120
4.45387	1965110
4.45698	1970350
4.4601	2005370
4.46322	1981890
4.46632	1959650
4.46943	1961320
4.47255	1971880
4.47567	1970590
4.47878	1970030
4.4819	1991190
4.48502	1982060
4.48813	1971430
4.49125	2015700
4.49437	1984580
4.49748	2004230
4.5006	2012820
4.50372	2004600
4.50683	1965610
4.50995	2016880
4.51307	2000280
4.51618	1977100
4.5193	1998510
4.52242	2039760
4.52553	2049580
4.52865	2033850
4.53177	2065080
4.53488	2065530
4.538	2029110
4.54112	2034470
4.54423	2044140
4.54735	2025110
4.55047	2033380
4.55358	2051960
4.5567	2036270
4.55982	2036430
4.56293	2045410
4.56605	2059180
4.56915	2097220
4.57227	2057520
4.57538	2057160
4.5785	2029980
4.58162	2077450
4.58473	2063960
4.58785	2078670
4.59097	2036520
4.59408	2103320
4.5972	2131830
4.60032	2073440
4.60343	2100610
4.60655	2114600
4.60967	2078640
4.61278	2114350
4.6159	2081940
4.61902	2116550
4.62213	2101710
4.62525	2091640
4.62837	2086440
4.63148	2120790
4.6346	2101660
4.63772	2118630
4.64083	2125830
4.64395	2105560
4.64707	2106430
4.65018	2140110
4.6533	2158040
4.65642	2119240
4.65953	2158340
4.66265	2109900
4.66577	2131570
4.66887	2133010
4.67198	2152030
4.6751	2118320
4.67822	2137520
4.68133	2144080
4.68445	2145470
4.68757	2220620
4.69068	2150450
4.6938	2157830
4.69692	2209760
4.70003	2172030
4.70315	2152610
4.70627	2159120
4.70938	2160050
4.7125	2159920
4.71562	2182960
4.71873	2191930
4.72185	2169140
4.72497	2199140
4.72808	2199890
4.7312	2192450
4.73432	2187700
4.73743	2208260
4.74055	2207360
4.74367	2268260
4.74678	2202620
4.7499	2220200
4.75302	2221990
4.75613	2195500
4.75925	2228330
4.76237	2220110
4.76548	2222660
4.7686	2235850
4.7717	2203310
4.77482	2221580
4.77793	2270290
4.78105	2191240
4.78417	2249760
4.78728	2246030
4.7904	2264950
4.79352	2232460
4.79663	2188500
4.79975	2228900
4.80287	2213180
4.80598	2237920
4.8091	2247360
4.81222	2282200
4.81533	2245600
4.81845	2268820
4.82157	2252340
4.82468	2271670
4.8278	2315040
4.83092	2332060
4.83403	2298040
4.83715	2337090
4.84027	2273440
4.84338	2318470
4.8465	2343090
4.84962	2308950
4.85273	2313020
4.85585	2328530
4.85897	2314640
4.86208	2343590
4.8652	2316550
4.86832	2342920
4.87142	2324240
4.87453	2340790
4.87765	2358110
4.88077	2371280
4.88388	2353040
4.887	2363500
4.89012	2360820
4.89323	2329730
4.89635	2331220
4.89947	2364660
4.90258	2347480
4.9057	2331020
4.90882	2400310
4.91193	2398530
4.91505	2364310
4.91817	2361400
4.92128	2358540
4.9244	2369250
4.92752	2369960
4.93063	2414220
4.93375	2440750
4.93687	2344650
4.93998	2377910
4.9431	2396140
4.94622	2386790
4.94933	2441120
4.95245	2406470
4.95557	2389100
4.95868	2424320
4.9618	2425110
4.96492	2414740
4.96803	2386010
4.97115	2398820
4.97425	2429740
4.97737	2371090
4.98048	2445080
4.9836	2454990
4.98672	2432210
4.98983	2460430
4.99295	2452290
4.99607	2462290
4.99918	2429700
5.0023	2465500
5.00542	2476120
5.00853	2473970
5.01165	2428070
5.01477	2459560
5.01788	2481980
5.021	2506180
5.02412	2488170
5.02723	2512980
5.03035	2440200
5.03347	2483290
5.03658	2496510
5.0397	2456630
5.04282	2475080
5.04593	2510920
5.04905	2475360
5.05217	2577880
5.05528	2542500
5.0584	2534290
5.06152	2514510
5.06463	2550870
5.06775	2537610
5.07087	2517170
5.07397	2551200
5.07708	2581490
5.0802	2550770
5.08332	2556450
5.08643	2543780
5.08955	2545740
5.09267	2543340
5.09578	2596980
5.0989	2584190
5.10202	2583410
5.10513	2585070
5.10825	2545580
5.11137	2606610
5.11448	2616820
5.1176	2566330
5.12072	2583480
5.12383	2571280
5.12695	2619030
5.13007	2611770
5.13318	2611600
5.1363	2636710
5.13942	2635360
5.14253	2603530
5.14565	2638670
5.14877	2609770
5.15188	2561100
5.155	2636590
5.15812	2574060
5.16123	2623160
5.16435	2628370
5.16747	2667240
5.17058	2690960
5.17368	2647910
5.1768	2664270
5.17992	2644230
5.18303	2684290
5.18615	2667130
5.18927	2654070
5.19238	2635500
5.1955	2704880
5.19862	2722480
5.20173	2670970
5.20485	2704210
5.20797	2683500
5.21108	2721440
5.2142	2725360
5.21732	2707450
5.22043	2718500
5.22355	2709790
5.22667	2746340
5.22978	2702390
5.2329	2724390
5.23602	2713480
5.23913	2744290
5.24225	2763860
5.24537	2708210
5.24848	2747020
5.2516	2717480
5.25472	2797550
5.25783	2720610
5.26095	2755610
5.26407	2782640
5.26718	2778950
5.2703	2796350
5.27342	2755300
5.27652	2779470
5.27963	2847920
5.28275	2775730
5.28587	2750740
5.28898	2760320
5.2921	2817450
5.29522	2749800
5.29833	2777100
5.30145	2788260
5.30457	2804990
5.30768	2831360
5.3108	2810580
5.31392	2852970
5.31703	2916180
5.32015	2801800
5.32327	2844930
5.32638	2853820
5.3295	2833720
5.33262	2825640
5.33573	2803140
5.33885	2869220
5.34197	2886350
5.34508	2885590
5.3482	2845800
5.35132	2881180
5.35443	2867260
5.35755	2946880
5.36067	2915080
5.36378	2844910
5.3669	2880070
5.37002	2900140
5.37313	2868680
5.37623	2865300
5.37935	2883160
5.38247	2895310
5.38558	2931400
5.3887	2920530
5.39182	2956650
5.39493	2911340
5.39805	2932210
5.40117	2952540
5.40428	2968060
5.4074	2953370
5.41052	2933110
5.41363	2930550
5.41675	2927040
5.41987	2935170
5.42298	2985320
5.4261	2969100
5.42922	2971510
5.43233	3001400
5.43545	2989800
5.43857	2972990
5.44168	2998680
5.4448	3010070
5.44792	3015270
5.45103	3027980
5.45415	3015200
5.45727	3021030
5.46038	3067630
5.4635	3025680
5.46662	2986940
5.46973	3078410
5.47285	3043430
5.47597	3034020
5.47907	3075870
5.48218	3019660
5.4853	3030580
5.48842	3084900
5.49153	3061880
5.49465	3067920
5.49777	3077070
5.50088	3096370
5.504	3122510
5.50712	3124280
5.51023	3170090
5.51335	3098630
5.51647	3058280
5.51958	3173220
5.5227	3116560
5.52582	3144060
5.52893	3113610
5.53205	3158780
5.53517	3101310
5.53828	3118310
5.5414	3193540
5.54452	3133270
5.54763	3148980
5.55075	3156800
5.55387	3125910
5.55698	3161250
5.5601	3174420
5.56322	3209840
5.56633	3177810
5.56945	3200180
5.57257	3210220
5.57568	3190710
5.5788	3151940
5.5819	3244640
5.58502	3219030
5.58813	3211810
5.59125	3214050
5.59437	3229790
5.59748	3246830
5.6006	3246550
5.60372	3223000
5.60683	3275130
5.60995	3245680
5.61307	3202780
5.61618	3303440
5.6193	3262670
5.62242	3261070
5.62553	3224330
5.62865	3302380
5.63177	3340680
5.63488	3288400
5.638	3275230
5.64112	3315800
5.64423	3261570
5.64735	3288840
5.65047	3279630
5.65358	3303950
5.6567	3278140
5.65982	3302120
5.66293	3316040
5.66605	3347750
5.66917	3336690
5.67228	3344530
5.6754	3298270
5.67852	3376600
5.68162	3323830
5.68473	3307140
5.68785	3362700
5.69097	3370850
5.69408	3391710
5.6972	3375660
5.70032	3378950
5.70343	3406850
5.70655	3436330
5.70967	3413130
5.71278	3417960
5.7159	3467280
5.71902	3477410
5.72213	3429080
5.72525	3461340
5.72837	3424680
5.73148	3485770
5.7346	3468550
5.73772	3450910
5.74083	3425700
5.74395	3420980
5.74707	3413640
5.75018	3465990
5.7533	3507110
5.75642	3457050
5.75953	3532250
5.76265	3503730
5.76577	3537850
5.76888	3520210
5.772	3540440
5.77512	3541870
5.77823	3587530
5.78135	3536830
5.78445	3584070
5.78757	3542870
5.79068	3531940
5.7938	3558700
5.79692	3571260
5.80003	3613380
5.80315	3589070
5.80627	3586660
5.80938	3564870
5.8125	3568360
5.81562	3613970
5.81873	3589950
5.82185	3611710
5.82497	3589030
5.82808	3612050
5.8312	3628920
5.83432	3585290
5.83743	3637770
5.84055	3604250
5.84367	3626580
5.84678	3607780
5.8499	3704850
5.85302	3672900
5.85613	3672130
5.85925	3654150
5.86237	3680590
5.86548	3687670
5.8686	3669180
5.87172	3716210
5.87483	3731370
5.87795	3695080
5.88107	3655050
5.88417	3711570
5.88728	3735260
5.8904	3739520
5.89352	3726490
5.89663	3723380
5.89975	3789480
5.90287	3764150
5.90598	3770780
5.9091	3748470
5.91222	3774360
5.91533	3736350
5.91845	3826630
5.92157	3857590
5.92468	3830350
5.9278	3829450
5.93092	3779870
5.93403	3861190
5.93715	3842840
5.94027	3819150
5.94338	3853310
5.9465	3835940
5.94962	3857890
5.95273	3844810
5.95585	3894480
5.95897	3869940
5.96208	3858670
5.9652	3896780
5.96832	3860320
5.97143	3902200
5.97455	3839780
5.97767	3870080
5.98078	3911260
5.9839	3989610
5.987	3932400
5.99012	3919410
5.99323	3958280
5.99635	3915830
5.99947	3929810
6.00258	3968230
6.0057	3958690
6.00882	3965910
6.01193	3952030
6.01505	3992330
6.01817	3989260
6.02128	3988470
6.0244	3972760
6.02752	4061650
6.03063	4023560
6.03375	4049390
6.03687	4037530
6.03998	3984030
6.0431	3991720
6.04622	4020850
6.04933	4033960
6.05245	4087630
6.05557	4080380
6.05868	4066850
6.0618	4129260
6.06492	4120860
6.06803	4056230
6.07115	4106130
6.07427	4144860
6.07738	4102400
6.0805	4058660
6.08362	4113590
6.08672	4071990
6.08983	4112830
6.09295	4121370
6.09607	4134530
6.09918	4175070
6.1023	4148400
6.10542	4170680
6.10853	4141040
6.11165	4175360
6.11477	4202340
6.11788	4231850
6.121	4180710
6.12412	4247410
6.12723	4281540
6.13035	4228020
6.13347	4279280
6.13658	4238430
6.1397	4268820
6.14282	4297660
6.14593	4209650
6.14905	4314600
6.15217	4306820
6.15528	4347260
6.1584	4277370
6.16152	4266760
6.16463	4328340
6.16775	4238370
6.17087	4314540
6.17398	4350280
6.1771	4340270
6.18022	4343760
6.18333	4300830
6.18645	4299520
6.18955	4342120
6.19267	4346600
6.19578	4424070
6.1989	4274670
6.20202	4346820
6.20513	4344100
6.20825	4393430
6.21137	4395980
6.21448	4357370
6.2176	4370190
6.22072	4396120
6.22383	4414500
6.22695	4423580
6.23007	4402050
6.23318	4463270
6.2363	4477480
6.23942	4524940
6.24253	4455700
6.24565	4418910
6.24877	4500000
6.25188	4463920
6.255	4565880
6.25812	4559950
6.26123	4503430
6.26435	4542680
6.26747	4528780
6.27058	4493760
6.2737	4581130
6.27682	4597480
6.27993	4633080
6.28305	4567610
6.28617	4590870
6.28927	4561510
6.29238	4621710
6.2955	4594080
6.29862	4585970
6.30173	4601510
6.30485	4661490
6.30797	4596160
6.31108	4640240
6.3142	4679690
6.31732	4697200
[truncated: 218 more rows]

[truncated: 40 more sheets: Figure 4a, Figure 4b, Figure 4c, Figure 4d, Figure 5a, Figure 5b, Figure 6b, Figure S1, Figure S2, Figure S9a, Figure S9b, Figure S9c, Figure S9d, Figure S10, Figure S11, Figure S12, Figure S13, Figure S14a, Figure S14b, Figure S15a …]
